# Supplementary material for: Two calmodulin binding elements contribute distinctly to TRPA1 calcium desensitization
Source: J Biol Chem. 2025 Dec 13;302(2):111044. doi: 10.1016/j.jbc.2025.111044 (PMC12805100; doi:10.1016/j.jbc.2025.111044)
Supplement: Supplementary Material 1 [file mmc1.xlsx]

## Sheet: Figure 2
Figure 2B: CaM-agarose binding assay quantification
[Calcium] (µM)	hTRPA1 1089-1119 peptide			CaMBD			TRP CaMBD
0.1	1	1	1	0.0658293	0.467919	0.380711	0.17759	0.226447	0.81911
2000	2.58991	1.1361	2.65553	0.619879	0.130154	0.262315	2.28454	1.09814	1.39749
Figure 2D: CaM-agarose binding assay quantification
0	0.1	0.5	1	10	100	250	500	1000	<-- [Calcium] (µM)
-0.000604422	-0.000987197	0.0888077	0.0919045	0.289921	0.468352	0.573403	0.811979	1
0.00474633	0.146137	0.0929566	0.0666444	0.234231	0.859657	0.404278	0.877579	1
0.00104406	0.0287767	0.00596775	0.00288656	0.0736963	0.68845	0.482673	1	0.886086
0.00431862	0.053544	0.25026	0.430312	0.57075	0.518419	0.93277	1	0.750094
0.0238534	0.0395348	0.0161222	0.00639988	0.128778	0.0193565	0.0874919	0.414685	1
Figure 2G: Calcium imaging quantification
Baseline			Maximum signal
WT hTRPA1 + MBP	WT hTRPA1 + TRP CaMBD	WT hTRPA1 + 1089-1119	WT hTRPA1 + MBP	WT hTRPA1 + TRP CaMBD	WT hTRPA1 + 1089-1119
0.0736667	0.140333	0.179889	0.304889	0.360778	0.369667
0.0568889	0.134333	0.220778	0.328333	0.380889	0.401556
0.0497778	0.104111	0.173111	0.339889	0.352222	0.409444
0.0275556	0.0668889	0.155778	0.244556	0.322778	0.361222
0.0492222	0.107111	0.176333	0.285333	0.320222	0.377222

## Sheet: Figure 4
Figure 4B: Quantification of CaM-agarose binding assays
	WT DCTCaMBE peptide		W1103A DCTCaMBE peptide
	0	2	0	2	[Calcium] (mM)
	0.00550638	1	0.0152284	0.000620824
	0.0190583	1	0.00902721	-0.000798377
	0.0195678	1	0.0487173	0.0225219
Figure 4D: Quantification of CaM-agarose binding assays
	WT TRP CaMBD peptide		4S TRP CaMBD peptide
	0	2	0	2	[Calcium] (mM)
	0.00519054	1	0.0129448	0.446426
	-0.0120076	1	-0.00108897	-0.000472571
	0.00646575	1	-0.00271991	0.156053
	0.0288667	1	0.00818735	0.0139401
Figure 4F: Quantification of CaM-agarose binding assays
0.1 µM WT	0.1 µM W1103A	0.1 µM 4S	0.1 µM W1103A + 4S	2 mM WT	2 mM W1103A	2 mM 4S	2 mM 4S + W1103A
0.827136	0.0158718	0.853269	0.000508031	0.87857	0.406551	0.687433	0.0544312
1.12398	0.0418436	0.574324	0.0147309	0.975644	0.558234	0.511683	0.0930977
1.04888	0.0126037	0.583797	0	1.06867	0.154437	0.738295	0

## Sheet: Figure 5
Figure 5A: Timecourse TEVC of WT hTRPA1				Figure 5B: Timecourse TEVC of 4S hTRPA1				Figure 5C: Peak current amplitudes without calcium
Time (s)	-80	80		Time (s)	-80	80		WT -80	4S -80	WT +80	4S +80
1	0.146484	0.55542		1	0.109863	0.637817		-1.44043	-1.1383	5.43823	3.07617
2	0.140381	0.561523		2	0.10376	0.631714		-1.42822	-1.51825	4.01001	3.9444
3	0.143433	0.564575		3	0.109863	0.631714		-1.30615	-2.09351	9.03625	5.53589
4	0.143433	0.561523		4	0.112915	0.628662		-0.271608	-0.457762	3.53088	2.86255
5	0.143433	0.561523		5	0.115967	0.631714		-0.189207	-0.184632	2.71301	1.3382
6	0.146484	0.558472		6	0.112915	0.628662		-0.366208	-0.675968	3.17993	2.71759
7	0.146484	0.55542		7	0.115967	0.631714		-0.49744	-0.558476	3.32947	3.0426
8	0.146484	0.558472		8	0.115967	0.631714		-0.106812	-0.184634	2.23999	1.21155
9	0.152588	0.561523		9	0.119019	0.62561		-0.808714	-0.765993	4.9469	2.59705
10	0.143433	0.558472		10	0.119019	0.628662		-0.238036	-0.38453	3.38745	4.66919
11	0.149536	0.558472		11	0.12207	0.631714		-0.29602	-0.83923	2.32239	5.16968
12	0.149536	0.552368		12	0.119019	0.62561
13	0.152588	0.558472		13	0.12207	0.62561
14	0.149536	0.558472		14	0.125122	0.622559
15	0.152588	0.558472		15	0.12207	0.62561		Figure 5D: Tau desensitization of WT versus 4S hTRPA1
16	0.152588	0.55542		16	0.12207	0.628662
17	0.152588	0.55542		17	0.128174	0.62561		WT -80	4S -80	WT +80	4S +80
18	0.152588	0.55542		18	0.12207	0.62561		6.696	18.39	9.345	26.5
19	0.146484	0.55542		19	0.128174	0.622559		11.07	9.323	12.09	15.37
20	0.152588	0.549316		20	0.125122	0.622559		5.728	11.39	6.866	18.84
21	0.146484	0.558472		21	0.12207	0.628662		3.582	7.359	5.927	20.88
22	0.146484	0.640869		22	0.112915	1.24512		3.485	3.479	4.848	7.14
23	0.146484	0.860596		23	0.082397	2.31934		4.552	6.478	8.074	14.77
24	0.137329	1.21155		24	0.021362	3.23181		5.299	7.727	7.468	10.34
25	0.128174	1.57166		25	-0.07935	3.95203		5.294	15.2	6.681	10.69
26	0.119019	1.92871		26	-0.20447	4.47082		4.702	7.868	7.957	10.7
27	0.112915	2.19116		27	-0.33569	4.79431		2.342	5.702	4.964	7.8
28	0.10376	2.38647		28	-0.45776	4.91638		3.612	5.069	5.076	8.728
29	0.094604	2.56042		29	-0.49133	5.0293		9.332		10.82
30	0.088501	2.70691		30	-0.55237	5.13916
31	0.082397	2.85339		31	-0.61035	5.23071
32	0.07019	2.97241		32	-0.68054	5.31311		Figure 5E: Potentiation (fold change) at +80 mV
33	0.064087	3.07617		33	-0.74158	5.3833
34	0.061035	3.17383		34	-0.80261	5.44739		WT +80	4S +80
35	0.054932	3.27148		35	-0.8667	5.49927		3.11864	2.38889
36	0.045776	3.35083		36	-0.92773	5.5542		2.32558	2.59524
37	0.036621	3.43018		37	-0.98572	5.61218		2.47525	2.30645
38	0.030518	3.50342		38	-1.0437	5.65186		3.90244	3.02941
39	0.021362	3.56751		39	-1.10168	5.69153		5.74194	3.0625
40	0.015259	3.63464		40	-1.15662	5.7251		3.02857	2.66667
41	0.009155	3.68042		41	-1.2085	5.77087		3.08333	1.62162
42	0	3.74146		42	-1.25427	5.80444		3.88462	2.06667
43	-0.00305	3.79028		43	-1.31226	5.83801		3.18519	2.75
44	-0.0061	3.83911		44	-1.36108	5.86853		2.87179	3.12963
45	-0.01831	3.88794		45	-1.40991	5.9021		2.42308	3.24138
46	-0.02136	3.92151		46	-1.45874	5.93567
47	-0.02747	3.96118		47	-1.50146	5.95703
48	-0.03967	3.9917		48	-1.55029	5.98144
49	-0.04272	4.03137		49	-1.58691	6.00891
50	-0.05188	4.06494		50	-1.63879	6.03332
51	-0.06104	4.09851		51	-1.66931	6.04858
52	-0.06714	4.13208		52	-1.72119	6.06689
53	-0.06714	4.15955		53	-1.76086	6.0791
54	-0.07935	4.17786		54	-1.79443	6.10046
55	-0.08545	4.20837		55	-1.828	6.11572
56	-0.09155	4.22974		56	-1.86462	6.12793
57	-0.09766	4.2511		57	-1.90125	6.13708
58	-0.10376	4.26941		58	-1.93481	6.15234
59	-0.11292	4.28467		59	-1.97144	6.1615
60	-0.11902	4.08936		60	-2.00806	6.15845
61	-5.6427	13.913		61	-2.03247	5.94788
62	-11.9598	16.5558		62	-10.4248	14.7583
63	-12.8448	15.9943		63	-11.6028	14.5569
64	-11.8195	14.8468		64	-11.3434	14.331
65	-10.1044	12.8845		65	-11.2213	14.0198
66	-7.50427	10.6323		66	-10.9589	13.6352
67	-4.53186	7.91321		67	-10.5133	13.1165
68	-2.3468	5.57556		68	-9.87244	12.4664
69	-1.18103	4.0863		69	-9.06982	11.8011
70	-0.72021	3.28369		70	-8.00476	10.9436
71	-0.56763	2.87781		71	-6.70471	9.93042
72	-0.5249	2.68249		72	-5.43823	8.84705
73	-0.50964	2.56653		73	-4.422	7.81555
74	-0.50964	2.48718		74	-3.65295	6.92444
75	-0.50964	2.43225		75	-3.07922	6.22253
76	-0.5127	2.38037		76	-2.66113	5.68237
77	-0.5127	2.33765		77	-2.35291	5.27649
78	-0.50964	2.28577		78	-2.13928	4.95606
79	-0.50964	2.24915		79	-1.98059	4.71497
80	-0.50049	2.20947		80	-1.86157	4.52271
81	-0.49133	2.17285		81	-1.77307	4.36707
82	-0.47913	2.13928		82	-1.70288	4.245
83	-0.46997	2.09961		83	-1.651	4.13513
84	-0.46692	2.06909		84	-1.59302	4.04053
85	-0.45776	2.03857		85	-1.54419	3.95508
86	-0.44861	2.00806		86	-1.51062	3.87878
87	-0.4425	1.98364		87	-1.47705	3.81775
88	-0.43335	1.95618		88	-1.44653	3.74756
89	-0.42114	1.93176		89	-1.41296	3.68958
90	-0.41199	1.9104		90	-1.3855	3.63769
91	-0.40588	1.88599		91	-1.36414	3.59192
92	-0.39368	1.87378		92	-1.34583	3.5553
93	-0.38452	1.85242		93	-1.31531	3.51562
94	-0.37842	1.84021		94	-1.29395	3.4729
95	-0.37231	1.8158		95	-1.28174	3.44238
96	-0.35706	1.79748		96	-1.26038	3.39661
97	-0.35706	1.77917		97	-1.24207	3.35693
98	-0.3418	1.75781		98	-1.21765	3.3081
99	-0.33569	1.73645		99	-1.19629	3.26233
100	-0.32959	1.71814		100	-1.17493	3.2074
101	-0.31128	1.69373		101	-1.15967	3.15857
102	-0.30212	1.66931		102	-1.13525	3.10059
103	-0.29907	1.65405		103	-1.10779	3.04565
104	-0.28381	1.63269		104	-1.08337	2.97852
105	-0.27771	1.60828		105	-1.05286	2.90222
106	-0.26855	1.59302		106	-1.03149	2.83203
107	-0.25635	1.57776		107	-1.00098	2.75574
108	-0.24719	1.55945		108	-0.97351	2.67639
109	-0.23804	1.53809		109	-0.93994	2.59705
110	-0.23193	1.52588		110	-0.90637	2.5177
111	-0.22583	1.51672		111	-0.8728	2.43835
112	-0.21973	1.50757		112	-0.85144	2.36206
113	-0.21362	1.49536		113	-0.81787	2.28272
114	-0.20142	1.48621		114	-0.79346	2.22168
115	-0.20447	1.474		115	-0.76904	2.15759
116	-0.19836	1.46484		116	-0.74463	2.10571
117	-0.18921	1.45264		117	-0.72021	2.05688
118	-0.18616	1.44348		118	-0.7019	2.01111
119	-0.177	1.43738		119	-0.68054	1.96228
120	-0.17395	1.43738		120	-0.65918	1.91956
121	-0.16785	1.42212		121	-0.64087	1.88599
122	-0.16479	1.41602		122	-0.62256	1.85547
123	-0.15564	1.40381		123	-0.60425	1.82495
124	-0.15564	1.40076		124	-0.58594	1.79138
125	-0.14954	1.3916		125	-0.57068	1.76086
126	-0.14954	1.3916		126	-0.55847	1.7395
127	-0.14343	1.37939		127	-0.54932	1.71509
128	-0.14038	1.37634		128	-0.5249	1.69678
129	-0.13733	1.36719		129	-0.5188	1.67236
130	-0.13123	1.36108		130	-0.50354	1.65405
131	-0.12817	1.35803		131	-0.49133	1.63574
132	-0.12817	1.34888		132	-0.48523	1.62353
133	-0.12817	1.34277		133	-0.46692	1.60828
134	-0.12207	1.33667		134	-0.45776	1.58997
135	-0.11292	1.32752		135	-0.44861	1.58081
136	-0.11292	1.33057		136	-0.4364	1.5686
137	-0.11292	1.32141		137	-0.4303	1.54724
138	-0.10681	1.31531		138	-0.42114	1.53503
139	-0.10681	1.31226		139	-0.41199	1.51978
140	-0.10376	1.3092		140	-0.40283	1.51062
141	-0.09766	1.30615		141	-0.39368	1.50452
142	-0.10071	1.297		142	-0.38757	1.48926
143	-0.09766	1.29089		143	-0.37537	1.48315
144	-0.09155	1.29394		144	-0.37537	1.47705
145	-0.0885	1.28479		145	-0.36621	1.46179
146	-0.0885	1.28174		146	-0.36316	1.45264
147	-0.0824	1.27564		147	-0.35095	1.44653
148	-0.0824	1.27258		148	-0.34485	1.43738
149	-0.0824	1.26343		149	-0.33264	1.42822
150	-0.07629	1.26648		150	-0.32654	1.41602
151	-0.07629	1.26343		151	-0.32043	1.41602
152	-0.07324	1.25427		152	-0.32043	1.40686
153	-0.07324	1.24817		153	-0.31128	1.3977
154	-0.07324	1.24817		154	-0.30518	1.3977
155	-0.06409	1.24512		155	-0.29907	1.38855
156	-0.07324	1.24817		156	-0.29602	1.3855
157	-0.06104	1.23901		157	-0.29297	1.37634
158	-0.06409	1.23596		158	-0.28992	1.36719
159	-0.06714	1.22986		159	-0.28076	1.36414
160	-0.06104	1.22681		160	-0.27771	1.36414
161	-0.06409	1.22375		161	-0.27771	1.35803
162	-0.06104	1.22375		162	-0.27161	1.34888
163	-0.05798	1.2207		163	-0.2655	1.34583
164	-0.05188	1.21765		164	-0.26245	1.33972
165	-0.05188	1.2146		165	-0.26245	1.33362
166	-0.05188	1.21155		166	-0.25635	1.32752
167	-0.05188	1.2146		167	-0.25024	1.32446
168	-0.05188	1.20544		168	-0.24719	1.32141
169	-0.04272	1.20239		169	-0.24719	1.31531
170	-0.04578	1.20544		170	-0.23804	1.31531
171	-0.04272	1.20239		171	-0.23499	1.30615
172	-0.04883	1.19934		172	-0.23499	1.30615
173	-0.04883	1.19934		173	-0.22888	1.30005
174	-0.04272	1.19934		174	-0.22583	1.29394
175	-0.03967	1.19629		175	-0.22278	1.29089
176	-0.04272	1.19629		176	-0.22278	1.28784
177	-0.03662	1.19629		177	-0.21667	1.27869
178	-0.03967	1.19019		178	-0.21667	1.28174
179	-0.03357	1.19019		179	-0.21057	1.27564
180	-0.03662	1.19019		180	-0.20752	1.27564
181	-0.03357	1.18103		181	-0.20447	1.26953
182	-0.03662	1.18103		182	-0.20142	1.26648
183	-0.03357	1.18103		183	-0.19836	1.26038
184	-0.03357	1.18713		184	-0.19531	1.25427
185	-0.03357	1.18408		185	-0.19531	1.25122
186	-0.03052	1.18103		186	-0.18921	1.25427
187	-0.02747	1.18103		187	-0.18311	1.24817
188	-0.02747	1.17493		188	-0.18921	1.24817
189	-0.03052	1.17493		189	-0.18311	1.24512
190	-0.02747	1.17798		190	-0.18616	1.24206
191	-0.02747	1.16882		191	-0.1709	1.23901
192	-0.02747	1.17188		192	-0.17395	1.23901
193	-0.02136	1.16882		193	-0.177	1.22986
194	-0.01831	1.16882		194	-0.1709	1.22986
195	-0.01831	1.16577		195	-0.16785	1.22375
196	-0.02136	1.16577		196	-0.16479	1.22681
197	-0.01831	1.15967		197	-0.16174	1.22375
198	-0.01831	1.16577		198	-0.16479	1.21765
199	-0.02136	1.16272		199	-0.15869	1.21765
200	-0.01831	1.16272		200	-0.15869	1.2146
201	-0.01831	1.15967		201	-0.15564	1.2146
202	-0.01221	1.15967		202	-0.15259	1.21155
203	-0.01526	1.15356		203	-0.15259	1.21155
204	-0.01221	1.15662		204	-0.15259	1.20544
205	-0.01831	1.15662		205	-0.14648	1.20239
206	-0.01831	1.15662		206	-0.14648	1.20239
207	-0.01221	1.15356		207	-0.14648	1.20239
208	-0.01526	1.15051		208	-0.14343	1.19934
209	-0.01526	1.14746		209	-0.14038	1.19629
210	-0.00916	1.15051		210	-0.13733	1.19019
211	-0.01221	1.15051		211	-0.13733	1.19324
212	-0.00916	1.15356		212	-0.13428	1.19019
213	-0.01221	1.15051		213	-0.13123	1.18408
214	-0.01526	1.15051		214	-0.12817	1.18713
215	-0.0061	1.14136		215	-0.12817	1.18103
216	-0.00916	1.14746		216	-0.13123	1.18103
217	-0.01221	1.14746		217	-0.12207	1.18408
218	-0.01221	1.14746		218	-0.12817	1.17798
219	-0.0061	1.14441		219	-0.12207	1.18103
220	-0.00916	1.14746		220	-0.12207	1.17188
221	-0.00916	1.14746		221	-0.11902	1.17188
222	-0.00916	1.14746		222	-0.11597	1.17493
223	-0.0061	1.14136		223	-0.11292	1.16882
224	-0.00305	1.14441		224	-0.11902	1.16272
225	-0.0061	1.14441		225	-0.11292	1.16882
226	-0.00916	1.14441		226	-0.10986	1.16272
227	-0.00305	1.14441		227	-0.10681	1.15967
228	-0.0061	1.13831		228	-0.10681	1.16272
229	-0.00305	1.14136		229	-0.11292	1.15967
230	0	1.14441		230	-0.10986	1.15662
231	0	1.14746		231	-0.10376	1.15662
232	-0.00305	1.13525		232	-0.10376	1.15967
233	-0.00305	1.14136		233	-0.10071	1.15662
234	-0.0061	1.14136		234	-0.09766	1.15356
235	-0.00305	1.14136		235	-0.10071	1.15356
236	-0.00305	1.14136		236	-0.09766	1.15051
237	-0.00305	1.13831		237	-0.0946	1.15356
238	-0.00305	1.14136		238	-0.0946	1.14441
239	-0.0061	1.13831		239	-0.0946	1.14746
240	0	1.13831		240	-0.09155	1.14746
241	0.003052	1.14136		241	-0.0885	1.14746
242	-0.00305	1.13831		242	-0.09155	1.14441
243	0	1.13831		243	-0.0885	1.14441
244	-0.00305	1.1322		244	-0.08545	1.14746
245	-0.0061	1.14136		245	-0.08545	1.13831
246	0	1.13831		246	-0.08545	1.13831
247	-0.00305	1.13831		247	-0.08545	1.13831
248	0	1.14136		248	-0.08545	1.13831
249	0	1.13525		249	-0.0824	1.13831
250	0	1.13525		250	-0.0824	1.1322
251	-0.00305	1.13525		251	-0.07935	1.13831
252	0.006104	1.1322		252	-0.07629	1.13831
253	0	1.13525		253	-0.07629	1.13831
254	0.006104	1.1322		254	-0.07935	1.1322
255	0.003052	1.13525		255	-0.07935	1.12915
256	0.003052	1.13525		256	-0.07324	1.13525
257	0.006104	1.1322		257	-0.07324	1.12915
258	-0.00305	1.1322		258	-0.07324	1.12915
259	0.006104	1.12915		259	-0.07324	1.12915
260	0.003052	1.12915		260	-0.06714	1.12915
261	0.006104	1.12915		261	-0.06714	1.12915
262	0.003052	1.12915		262	-0.07324	1.1261
263	0.006104	1.12915		263	-0.07324	1.1261
264	0.003052	1.1322		264	-0.06714	1.12
265	0.003052	1.1322		265	-0.06409	1.12305
266	0.006104	1.1322		266	-0.06714	1.12305
267	0	1.12915		267	-0.06104	1.1261
268	0.003052	1.12915		268	-0.06714	1.12305
269	0	1.1322		269	-0.06409	1.12305
270	0.009155	1.12915		270	-0.06104	1.12305
271	0	1.12915		271	-0.06104	1.12
272	0.006104	1.12915		272	-0.06104	1.12
273	0.006104	1.1322		273	-0.06104	1.12
274	0.003052	1.1322		274	-0.06104	1.11694
275	0.006104	1.1322		275	-0.05493	1.11694
276	0.003052	1.12915		276	-0.05188	1.1261
277	0.009155	1.12915		277	-0.05798	1.12
278	0.009155	1.1322		278	-0.05188	1.12305
279	0.009155	1.1322		279	-0.05798	1.11389
280	0.009155	1.12305		280	-0.05493	1.11389
281	0.009155	1.12915		281	-0.05493	1.11694
282	0.006104	1.1322		282	-0.05188	1.11389
283	0.012207	1.1322		283	-0.05493	1.11389
284	0.012207	1.13525		284	-0.04883	1.11084
285	0.009155	1.12915		285	-0.04883	1.11389
286	0.012207	1.1322		286	-0.05188	1.11084
287	0.006104	1.1322		287	-0.05188	1.11084
288	0.012207	1.12305		288	-0.04272	1.11389
289	0.009155	1.1261		289	-0.04578	1.10779
290	0.006104	1.12915		290	-0.05188	1.10779
291	0.006104	1.12915		291	-0.04272	1.11084
292	0.006104	1.12305		292	-0.05188	1.10779
293	0.012207	1.12915		293	-0.04272	1.10474
294	0.012207	1.1322		294	-0.04272	1.11084
295	0.009155	1.12915		295	-0.04883	1.10779
296	0.012207	1.1261		296	-0.04883	1.10779
297	0.009155	1.12305		297	-0.04272	1.11389
298	0.012207	1.12305		298	-0.04578	1.11084
299	0.012207	1.1261		299	-0.04883	1.11084
300	0.012207	1.1261		300	-0.04272	1.10779
301	0.015259	1.12305		301	-0.03967	1.10779
302	0.012207	1.12		302	-0.03967	1.11084
303	0.012207	1.1261		303	-0.04272	1.11084
304	0.018311	1.12		304	-0.03967	1.10474
305	0.009155	1.12305		305	-0.03967	1.10779
306	0.015259	1.12		306	-0.03662	1.10779
307	0.015259	1.12		307	-0.03967	1.10779
308	0.015259	1.12305		308	-0.03967	1.10474
309	0.015259	1.12		309	-0.03662	1.10779
310	0.012207	1.1261		310	-0.03662	1.10474
311	0.015259	1.1261		311	-0.03967	1.10169
312	0.018311	1.12305		312	-0.03662	1.10474
313	0.018311	1.11694		313	-0.03662	1.11084
314	0.012207	1.12305		314	-0.03357	1.10474
315	0.012207	1.12915		315	-0.03357	1.10779
316	0.012207	1.12		316	-0.03662	1.10779
317	0.012207	1.12915		317	-0.03357	1.10169
318	0.015259	1.12915		318	-0.03357	1.10779
319	0.012207	1.1261		319	-0.03357	1.09863
320	0.018311	1.12305		320	-0.03357	1.10169
321	0.021362	1.1261		321	-0.03052	1.10169
322	0.015259	1.1261		322	-0.03357	1.10169
323	0.018311	1.12915		323	-0.02747	1.09863
324	0.015259	1.1261		324	-0.03357	1.10169
325	0.015259	1.12915		325	-0.02747	1.10474
326	0.015259	1.12915		326	-0.03052	1.10169
327	0.015259	1.12305		327	-0.02747	1.10169
328	0.015259	1.12915		328	-0.03052	1.09863
329	0.018311	1.1261		329	-0.03052	1.09863
330	0.018311	1.12915		330	-0.03052	1.09863
331	0.015259	1.1261		331	-0.02747	1.10169
332	0.015259	1.1261		332	-0.02747	1.09558
333	0.012207	1.1322		333	-0.03052	1.10169
334	0.015259	1.1261		334	-0.02747	1.10169
335	0.018311	1.12915		335	-0.02747	1.10474
336	0.018311	1.1261		336	-0.02441	1.10474
337	0.012207	1.1261		337	-0.02441	1.09863
338	0.018311	1.12915		338	-0.02747	1.10169
339	0.018311	1.1322		339	-0.02441	1.09863
340	0.015259	1.1322		340	-0.02136	1.09863
341	0.018311	1.12915		341	-0.02136	1.10169
342	0.015259	1.12915		342	-0.02441	1.09863
343	0.018311	1.12305		343	-0.02441	1.09863
344	0.018311	1.12915		344	-0.02441	1.10474
345	0.018311	1.12915		345	-0.02441	1.09863
346	0.018311	1.12305		346	-0.02441	1.10169
347	0.018311	1.12915		347	-0.02441	1.10169
348	0.021362	1.1261		348	-0.02441	1.09863
349	0.021362	1.12915		349	-0.01526	1.09863
350	0.018311	1.1322		350	-0.01831	1.09558
351	0.018311	1.1322		351	-0.02441	1.10169
352	0.018311	1.1261		352	-0.02136	1.09863
353	0.018311	1.1261		353	-0.01831	1.09863
354	0.021362	1.1261		354	-0.01831	1.10169
355	0.024414	1.12915		355	-0.02136	1.10169
356	0.015259	1.1322		356	-0.02136	1.10169
357	0.015259	1.12915		357	-0.01831	1.10474
358	0.018311	1.1322		358	-0.01831	1.09863
359	0.021362	1.12		359	-0.01831	1.10169
360	0.018311	1.05591		360	-0.01831	1.09863
361	0.079346	0.723267		361	-0.01831	0.823975
362	0.109863	0.698853		362	0.064087	0.784302
363	0.109863	0.692749		363	0.067139	0.784302
364	0.115967	0.689697		364	0.07019	0.78125
365	0.112915	0.686646		365	0.07019	0.775146
366	0.106812	0.689697		366	0.067139	0.778198
367	0.115967	0.695801		367	0.07019	0.784302
368	0.119019	0.695801		368	0.07019	0.778198
369	0.100708	0.701904		369	0.07019	0.784302
370	0.094604	0.701904		370	0.076294	0.787354
371	0.097656	0.701904		371	0.079346	0.793457
372	0.094604	0.708008		372	0.073242	0.790405
373	0.10376	0.71106		373	0.073242	0.796509
374	0.10376	0.708008		374	0.079346	0.796509
375	0.094604	0.71106		375	0.076294	0.799561
376	0.094604	0.71106		376	0.07019	0.802612
377	0.097656	0.71106		377	0.076294	0.802612
378	0.094604	0.714111		378	0.073242	0.802612
379	0.094604	0.717163		379	0.076294	0.799561
380	0.094604	0.714111		380	0.073242	0.802612
381	0.094604	0.717163		381	0.079346	0.811768
382	0.094604	0.714111		382	0.076294	0.811768
383	0.094604	0.717163		383	0.079346	0.805664
384	0.097656	0.726318		384	0.076294	0.808716
385	0.094604	0.723267		385	0.076294	0.811768
386	0.094604	0.723267		386	0.076294	0.811768
387	0.091553	0.723267		387	0.079346	0.811768
388	0.091553	0.723267		388	0.079346	0.817871
389	0.094604	0.723267		389	0.076294	0.820923
390				390	0.082397	0.817871
391				391	0.076294	0.820923
392				392
393				393
394				394
395				395
396				396
397				397
398				398
399				399
400				400

## Sheet: Figure 6
Figure 6A: Timecourse TEVC of W1103A hTRPA1				Figure 6B: Timecourse TEVC of 4S and W1103A hTRPA1				Figure 6C: Tau desensitization of WT versus W1103A versus 4S and W1103A hTRPA1
Time (s)	-80	80		Time (s)	-80	80		WT -80	W1103A -80	W1103A and 4S -80	WT +80	W1103A +80	W1103A and 4S +80
								13.3	65.07	273	11.78	83.16	248.6
1	0.177002	0.50354		1	0.0152588	0.63324		0.9847	67.53	289.9	7.278	64	470.4
2	0.170898	0.50354		2	0.0106812	0.634766		7.798	264.2	342.3	8.028	485.8	546.9
3	0.177002	0.50354		3	0.012207	0.639343		17.08	91.11	359.9	17.22	132.7	187.3
4	0.183105	0.50354		4	0.012207	0.645447		10.88	166.3	272.8	10.84	346.7	327.3
5	0.177002	0.50354		5	0.012207	0.65155		29.81	155.3	160.4	8.9	148.7	173.2
6	0.183105	0.50354		6	0.0137329	0.656128		25.59	206.2		12.98	365.5
7	0.183105	0.506592		7	0.0137329	0.660706		8.326	283.8		8.669	412.1
8	0.183105	0.509644		8	0.0167847	0.663757		7.646	108.7		16.24	103
9	0.177002	0.500488		9	0.0167847	0.665283			487.4			751.8
10	0.183105	0.506592		10	0.0167847	0.671387			408.2			636.3
11	0.183105	0.50354		11	0.0167847	0.675964
12	0.183105	0.50354		12	0.0167847	0.682068		Figure 5D: Potentiation (fold change) at +80 mV
13	0.186157	0.50354		13	0.0152588	0.68512
14	0.186157	0.50354		14	0.0167847	0.689697		WT +80	W1103A +80	W1103A and 4S +80
15	0.186157	0.50354		15	0.0167847	0.694275		1.25	5	1.45946
16	0.186157	0.50354		16	0.0167847	0.698853		1.77778	2.24242	1.58537
17	0.186157	0.506592		17	0.0167847	0.70343		1.89655	2.76471	1.67568
18	0.186157	0.506592		18	0.0198364	0.645447		1.625	2.6	1.58182
19	0.177002	0.506592		19	0.0198364	0.985718		1.80769	2.25	2.4625
20	0.189209	0.567627		20	-0.0061035	1.66931		1.71429	4.80645	1.51875
21	0.189209	0.811768		21	-0.0808716	2.19574		2.05263	3.4
22	0.17395	1.19019		22	-0.17395	2.54211		1.75	3.8
23	0.164795	1.55945		23	-0.27771	2.77405		1.36364	3.61905
24	0.152588	1.85852		24	-0.378418	2.89154			2.27358
25	0.140381	2.05383		25	-0.428772	2.96783
26	0.137329	2.15454		26	-0.486755	3.03955
27	0.134277	2.25525		27	-0.544739	3.10516
28	0.128174	2.35291		28	-0.604248	3.16925
29	0.119019	2.44751		29	-0.663757	3.2135
30	0.109863	2.51465		30	-0.718689	3.25928
31	0.106812	2.58484		31	-0.769043	3.29895
32	0.0946045	2.65198		32	-0.820923	3.33405
33	0.0823975	2.71912		33	-0.869751	3.36456
34	0.0823975	2.7771		34	-0.912476	3.39203
35	0.0701904	2.82593		35	-0.9552	3.41797
36	0.0610352	2.87781		36	-0.996399	3.43781
37	0.0488281	2.92358		37	-1.03149	3.45917
38	0.0396729	2.96936		38	-1.07117	3.479
39	0.0305176	3.01208		39	-1.10168	3.49884
40	0.0213623	3.05481		40	-1.13373	3.51562
41	0.012207	3.08838		41	-1.16272	3.53088
42	0	3.10974		42	-1.19171	3.54462
43	-0.0061035	3.14636		43	-1.2207	3.55682
44	-0.012207	3.17078		44	-1.24664	3.57056
45	-0.0183105	3.18909		45	-1.27106	3.58429
46	-0.0274658	3.2074		46	-1.29395	3.59192
47	-0.0366211	3.23181		47	-1.31378	3.60413
48	-0.0427246	3.24402		48	-1.33514	3.61633
49	-0.0549316	3.26538		49	-1.35651	3.62244
50	-0.0579834	3.28064		50	-1.37634	3.63464
51	-0.0671387	3.28674		51	-1.39465	3.64227
52	-0.0732422	3.30505		52	-1.41144	3.65143
53	-0.0793457	3.31116		53	-1.42822	3.66211
54	-0.0823975	3.32031		54	-1.44348	3.67126
55	-0.0915527	3.32947		55	-1.45874	3.67889
56	-0.100708	3.34473		56	-1.46942	3.68805
57	-0.106812	3.34778		57	-1.48315	3.70026
58	-0.109863	3.34167		58	-1.49384	3.70789
59	-0.125122	4.87671		59	-1.50604	3.69568
60	-2.74963	6.38123		60	-1.44958	4.98657
61	-3.68347	6.81458		61	-3.66364	6.073
62	-4.16565	7.05872		62	-4.18854	6.19965
63	-4.46472	7.20215		63	-4.35028	6.26221
64	-4.63257	7.33337		64	-4.48914	6.2561
65	-4.70581	7.38831		65	-4.55017	6.21338
66	-4.75159	7.42188		66	-4.58069	6.24542
67	-4.79431	7.43408		67	-4.59747	6.23779
68	-4.81873	7.43103		68	-4.60815	6.23627
69	-4.85535	7.43408		69	-4.62494	6.23474
70	-4.87976	7.41882		70	-4.63409	6.23322
71	-4.89502	7.40356		71	-4.65393	6.22864
72	-4.91943	7.39746		72	-4.66614	6.22711
73	-4.93469	7.37915		73	-4.67987	6.22253
74	-4.95605	7.37305		74	-4.6936	6.21338
75	-4.97437	7.35474		75	-4.70428	6.2088
76	-4.98657	7.34558		76	-4.71497	6.20575
77	-5.01709	7.33337		77	-4.7226	6.19965
78	-5.03235	7.33337		78	-4.73328	6.19659
79	-5.05676	7.32727		79	-4.73633	6.18896
80	-5.07812	7.31812		80	-4.74396	6.18439
81	-5.09033	7.31812		81	-4.74854	6.17828
82	-5.1178	7.31506		82	-4.75616	6.17371
83	-5.12695	7.30286		83	-4.75616	6.1676
84	-5.14526	7.30591		84	-4.76074	6.16608
85	-5.16052	7.30286		85	-4.76227	6.15692
86	-5.17273	7.30286		86	-4.76227	6.1554
87	-5.18494	7.2876		87	-4.76227	6.15082
88	-5.2002	7.2876		88	-4.76074	6.14319
89	-5.20325	7.28455		89	-4.75616	6.13708
90	-5.22156	7.28455		90	-4.75311	6.12793
91	-5.22461	7.2876		91	-4.74854	6.12183
92	-5.23071	7.27234		92	-4.74091	6.11115
93	-5.23376	7.26318		93	-4.73175	6.09741
94	-5.23682	7.26929		94	-4.72412	6.08521
95	-5.23376	7.25403		95	-4.71802	6.07605
96	-5.23376	7.22961		96	-4.70581	6.05927
97	-5.22766	7.22351		97	-4.69208	6.04706
98	-5.22766	7.21741		98	-4.68292	6.02875
99	-5.22156	7.2113		99	-4.66919	6.01654
100	-5.21851	7.19604		100	-4.65851	5.9967
101	-5.2002	7.18994		101	-4.64172	5.97992
102	-5.19409	7.18079		102	-4.63104	5.96466
103	-5.18799	7.17163		103	-4.61426	5.9494
104	-5.17273	7.15637		104	-4.60358	5.93109
105	-5.17273	7.14417		105	-4.58832	5.91431
106	-5.16052	7.13196		106	-4.57153	5.89752
107	-5.15137	7.11975		107	-4.5578	5.88074
108	-5.14221	7.10449		108	-4.53949	5.86395
109	-5.12695	7.09229		109	-4.52576	5.84717
110	-5.12085	7.08313		110	-4.50897	5.82886
111	-5.10254	7.06482		111	-4.49371	5.81665
112	-5.09644	7.05566		112	-4.47693	5.79834
113	-5.08118	7.03735		113	-4.45862	5.78156
114	-5.06897	7.0282		114	-4.44183	5.7663
115	-5.05371	7.01294		115	-4.42657	5.75104
116	-5.04761	6.99463		116	-4.40826	5.73578
117	-5.0293	6.98853		117	-4.38843	5.72052
118	-5.01099	6.97327		118	-4.37012	5.70679
119	-4.98962	6.95801		119	-4.35181	5.69
120	-4.97437	6.9458		120	-4.3335	5.67474
121	-4.95605	6.92444		121	-4.31824	5.66101
122	-4.93469	6.89392		122	-4.30145	5.64423
123	-4.91943	6.88477		123	-4.28467	5.63049
124	-4.89197	6.8634		124	-4.26483	5.61829
125	-4.87061	6.84814		125	-4.24957	5.6015
126	-4.85229	6.83289		126	-4.23279	5.58624
127	-4.82178	6.80237		127	-4.21448	5.57251
128	-4.80652	6.78711		128	-4.19617	5.55878
129	-4.78516	6.7627		129	-4.18091	5.54504
130	-4.76074	6.73523		130	-4.16565	5.53284
131	-4.74243	6.72913		131	-4.14886	5.51605
132	-4.71497	6.70471		132	-4.13208	5.50537
133	-4.6936	6.6864		133	-4.11682	5.49011
134	-4.66919	6.67114		134	-4.10004	5.47791
135	-4.64478	6.64978		135	-4.08478	5.46112
136	-4.63257	6.62842		136	-4.06952	5.44739
137	-4.60815	6.61011		137	-4.05273	5.43518
138	-4.58374	6.5918		138	-4.03595	5.42145
139	-4.56238	6.56738		139	-4.01917	5.41077
140	-4.53491	6.54907		140	-4.00391	5.39703
141	-4.51355	6.52771		141	-3.98865	5.38483
142	-4.49829	6.51245		142	-3.97186	5.37109
143	-4.46472	6.49109		143	-3.95813	5.35736
144	-4.44336	6.47278		144	-3.94135	5.34821
145	-4.41284	6.44226		145	-3.92609	5.336
146	-4.38843	6.427		146	-3.90625	5.32379
147	-4.36096	6.40869		147	-3.89252	5.30701
148	-4.3335	6.39343		148	-3.87573	5.29633
149	-4.31824	6.37207		149	-3.85742	5.28259
150	-4.29077	6.35376		150	-3.84521	5.26886
151	-4.26636	6.33545		151	-3.82843	5.2597
152	-4.24194	6.31409		152	-3.81317	5.24597
153	-4.21143	6.28967		153	-3.79639	5.23224
154	-4.18701	6.27136		154	-3.78113	5.22003
155	-4.1687	6.25305		155	-3.76434	5.20782
156	-4.14124	6.24084		156	-3.75061	5.19409
157	-4.11072	6.21948		157	-3.73535	5.18341
158	-4.0863	6.20117		158	-3.72162	5.16968
159	-4.05884	6.18591		159	-3.70331	5.15747
160	-4.03748	6.16455		160	-3.69263	5.14526
161	-4.00696	6.15234		161	-3.67432	5.13153
162	-3.98865	6.13098		162	-3.66058	5.11627
163	-3.96729	6.10657		163	-3.64227	5.10559
164	-3.93982	6.09436		164	-3.62854	5.09491
165	-3.91541	6.07605		165	-3.61023	5.08118
166	-3.89099	6.05469		166	-3.59802	5.06592
167	-3.86658	6.03333		167	-3.58276	5.05676
168	-3.84216	6.01807		168	-3.56598	5.04456
169	-3.8208	5.99976		169	-3.55072	5.03082
170	-3.80554	5.98755		170	-3.53394	5.01862
171	-3.77502	5.97229		171	-3.5202	5.00793
172	-3.75977	5.95093		172	-3.50494	4.9942
173	-3.72925	5.93567		173	-3.48816	4.98199
174	-3.71094	5.91431		174	-3.46985	4.97131
175	-3.68347	5.89905		175	-3.46069	4.95758
176	-3.66516	5.87769		176	-3.44391	4.94537
177	-3.64685	5.86853		177	-3.42865	4.93317
178	-3.62244	5.85022		178	-3.41339	4.91943
179	-3.60413	5.83191		179	-3.39813	4.90723
180	-3.57666	5.8136		180	-3.3844	4.89807
181	-3.56445	5.79834		181	-3.36609	4.88281
182	-3.54614	5.78003		182	-3.35236	4.87061
183	-3.51562	5.76782		183	-3.3371	4.85992
184	-3.50037	5.74646		184	-3.32489	4.84924
185	-3.479	5.74036		185	-3.30658	4.83704
186	-3.45764	5.7251		186	-3.29285	4.82483
187	-3.43018	5.70984		187	-3.27606	4.81415
188	-3.41492	5.68848		188	-3.26233	4.80042
189	-3.39355	5.67627		189	-3.24402	4.78821
190	-3.36609	5.65491		190	-3.23334	4.776
191	-3.34778	5.6427		191	-3.21808	4.76379
192	-3.32336	5.63049		192	-3.20435	4.75159
193	-3.302	5.61523		193	-3.19061	4.73938
194	-3.28979	5.60303		194	-3.17535	4.72717
195	-3.26233	5.58777		195	-3.16162	4.72107
196	-3.24402	5.57861		196	-3.14789	4.70581
197	-3.22571	5.56335		197	-3.13263	4.6936
198	-3.20435	5.54504		198	-3.11584	4.6814
199	-3.17993	5.52979		199	-3.10211	4.66919
200	-3.16162	5.51147		200	-3.0899	4.65698
201	-3.14026	5.51147		201	-3.07617	4.6463
202	-3.1311	5.49927		202	-3.06091	4.63257
203	-3.11279	5.49011		203	-3.05023	4.62341
204	-3.08228	5.47485		204	-3.03345	4.61273
205	-3.07312	5.45959		205	-3.01971	4.60052
206	-3.05481	5.45044		206	-3.00751	4.58984
207	-3.03345	5.44128		207	-2.99225	4.57458
208	-3.01514	5.42297		208	-2.98004	4.56543
209	-2.99988	5.41077		209	-2.96173	4.55322
210	-2.97852	5.39856		210	-2.94952	4.54254
211	-2.96631	5.39246		211	-2.93732	4.53033
212	-2.948	5.3833		212	-2.92358	4.52118
213	-2.92358	5.36499		213	-2.9068	4.5105
214	-2.91748	5.35583		214	-2.89459	4.49829
215	-2.88696	5.33752		215	-2.88391	4.48914
216	-2.87781	5.32532		216	-2.8656	4.47845
217	-2.8595	5.31006		217	-2.85645	4.46472
218	-2.83813	5.2948		218	-2.84119	4.45557
219	-2.81982	5.28259		219	-2.82898	4.44183
220	-2.80762	5.27039		220	-2.81219	4.43268
221	-2.7771	5.26123		221	-2.80151	4.422
222	-2.76794	5.25208		222	-2.78778	4.41284
223	-2.74658	5.23987		223	-2.77405	4.40063
224	-2.73438	5.22156		224	-2.76184	4.38843
225	-2.70996	5.2002		225	-2.75116	4.37622
226	-2.68555	5.19409		226	-2.7359	4.36554
227	-2.66724	5.17883		227	-2.72369	4.35333
228	-2.65808	5.16357		228	-2.71149	4.3457
229	-2.63672	5.15137		229	-2.69775	4.33197
230	-2.62451	5.13306		230	-2.68707	4.32129
231	-2.60315	5.13		231	-2.67334	4.31366
232	-2.58789	5.10864		232	-2.66266	4.2984
233	-2.56348	5.09644		233	-2.64893	4.29077
234	-2.55127	5.08423		234	-2.63672	4.28009
235	-2.53296	5.07202		235	-2.62604	4.26941
236	-2.5177	5.05981		236	-2.6123	4.26025
237	-2.49939	5.04456		237	-2.59857	4.24957
238	-2.48718	5.03235		238	-2.58789	4.23737
239	-2.47192	5.01709		239	-2.57568	4.22821
240	-2.45361	5.00488		240	-2.56348	4.21448
241	-2.43835	4.98657		241	-2.55127	4.2038
242	-2.42004	4.97437		242	-2.53906	4.19312
243	-2.40479	4.96521		243	-2.52838	4.18243
244	-2.39258	4.9469		244	-2.51617	4.17175
245	-2.37427	4.93774		245	-2.50549	4.16718
246	-2.35901	4.92249		246	-2.49329	4.15802
247	-2.3407	4.91333		247	-2.48108	4.14581
248	-2.32239	4.89807		248	-2.46735	4.13361
249	-2.30713	4.89197		249	-2.45972	4.12292
250	-2.28882	4.87671		250	-2.44751	4.11377
251	-2.27661	4.8645		251	-2.4353	4.10309
252	-2.2583	4.85229		252	-2.42615	4.09241
253	-2.24304	4.83398		253	-2.41241	4.08325
254	-2.22168	4.81873		254	-2.40021	4.07562
255	-2.21252	4.80652		255	-2.38953	4.06647
256	-2.19116	4.79126		256	-2.37732	4.05426
257	-2.17896	4.776		257	-2.36511	4.04358
258	-2.16675	4.76379		258	-2.35443	4.03442
259	-2.15149	4.75464		259	-2.34375	4.02527
260	-2.13623	4.74243		260	-2.33154	4.01306
261	-2.12402	4.72717		261	-2.32239	4.00391
262	-2.10876	4.71497		262	-2.31323	3.99475
263	-2.09961	4.70276		263	-2.2995	3.98865
264	-2.0752	4.69055		264	-2.28882	3.97644
265	-2.06909	4.68445		265	-2.27814	3.96729
266	-2.05383	4.66614		266	-2.26593	3.95813
267	-2.03552	4.66003		267	-2.25525	3.9505
268	-2.02332	4.64783		268	-2.24304	3.93982
269	-2.00806	4.63867		269	-2.23083	3.93066
270	-1.99585	4.62341		270	-2.21863	3.91998
271	-1.98364	4.61426		271	-2.20947	3.91083
272	-1.97144	4.6051		272	-2.20032	3.90015
273	-1.95312	4.5929		273	-2.18964	3.89404
274	-1.94702	4.58374		274	-2.18048	3.88184
275	-1.93481	4.57458		275	-2.1698	3.87421
276	-1.9165	4.55933		276	-2.15759	3.8681
277	-1.90125	4.55017		277	-2.14691	3.85284
278	-1.88904	4.53491		278	-2.13623	3.84674
279	-1.88599	4.54102		279	-2.12555	3.83301
280	-1.87073	4.5166		280	-2.11487	3.8269
281	-1.85852	4.50745		281	-2.10571	3.81775
282	-1.84021	4.49219		282	-2.09351	3.80859
283	-1.828	4.47998		283	-2.08282	3.79944
284	-1.8219	4.47388		284	-2.07214	3.79028
285	-1.80664	4.46167		285	-2.06299	3.78418
286	-1.79138	4.45557		286	-2.05231	3.77197
287	-1.77612	4.44336		287	-2.03857	3.76434
288	-1.77002	4.43726		288	-2.03247	3.75519
289	-1.75476	4.42505		289	-2.02026	3.74756
290	-1.74255	4.41589		290	-2.01111	3.73993
291	-1.7334	4.40369		291	-2.00348	3.72925
292	-1.71509	4.39453		292	-1.99127	3.71704
293	-1.71509	4.38843		293	-1.98517	3.71246
294	-1.69678	4.37317		294	-1.97296	3.70331
295	-1.68457	4.36401		295	-1.96228	3.69568
296	-1.67847	4.35486		296	-1.95465	3.685
297	-1.66321	4.3396		297	-1.9455	3.67584
298	-1.65405	4.33044		298	-1.93481	3.66821
299	-1.64185	4.33044		299	-1.92413	3.65753
300	-1.63574	4.32434		300	-1.9165	3.6499
301	-1.62354	4.31824		301	-1.90582	3.63922
302	-1.61133	4.31213		302	-1.89514	3.63159
303	-1.59912	4.29993		303	-1.88293	3.62091
304	-1.58691	4.29688		304	-1.87531	3.61328
305	-1.58081	4.29077		305	-1.86615	3.60718
306	-1.57166	4.28467		306	-1.85547	3.59955
307	-1.5564	4.27551		307	-1.84784	3.58887
308	-1.55029	4.26331		308	-1.83868	3.58124
309	-1.54114	4.2511		309	-1.82953	3.57361
310	-1.53198	4.24805		310	-1.81885	3.56598
311	-1.51978	4.23889		311	-1.80969	3.5553
312	-1.51062	4.23279		312	-1.80054	3.54919
313	-1.49536	4.22668		313	-1.78986	3.54004
314	-1.48926	4.21448		314	-1.78375	3.53241
315	-1.48315	4.21143		315	-1.7746	3.52173
316	-1.47095	4.20227		316	-1.76697	3.51257
317	-1.46179	4.19617		317	-1.75629	3.50494
318	-1.45874	4.19006		318	-1.74866	3.49731
319	-1.44043	4.18701		319	-1.73798	3.48816
320	-1.43738	4.18091		320	-1.72729	3.48053
321	-1.41907	4.1748		321	-1.72119	3.47443
322	-1.41907	4.1687		322	-1.71051	3.46527
323	-1.40991	4.1626		323	-1.70135	3.45764
324	-1.40076	4.15039		324	-1.69373	3.45001
325	-1.38855	4.15039		325	-1.68304	3.44238
326	-1.37939	4.14124		326	-1.67694	3.43323
327	-1.37024	4.13818		327	-1.66931	3.42712
328	-1.36108	4.12598		328	-1.66016	3.41797
329	-1.35803	4.12598		329	-1.65253	3.41187
330	-1.34277	4.11377		330	-1.64642	3.40118
331	-1.33057	4.10156		331	-1.63879	3.39203
332	-1.32141	4.09241		332	-1.62964	3.38593
333	-1.31531	4.07104		333	-1.62201	3.37982
334	-1.30005	4.05273		334	-1.61438	3.36914
335	-1.28784	4.03748		335	-1.60675	3.36304
336	-1.27563	4.01306		336	-1.60217	3.35541
337	-1.26343	4.00391		337	-1.59149	3.34625
338	-1.25427	3.98254		338	-1.58386	3.3432
339	-1.24512	3.96729		339	-1.57776	3.33405
340	-1.23901	3.95813		340	-1.56708	3.32642
341	-1.22375	3.93982		341	-1.5625	3.31726
342	-1.2146	3.92761		342	-1.55334	3.30963
343	-1.20544	3.92151		343	-1.54572	3.30505
344	-1.20544	3.9032		344	-1.53961	3.2959
345	-1.19019	3.89099		345	-1.53351	3.29285
346	-1.18103	3.88794		346	-1.52283	3.28522
347	-1.17493	3.87268		347	-1.5152	3.27759
348	-1.16272	3.86658		348	-1.50757	3.26996
349	-1.15662	3.86353		349	-1.50146	3.25775
350	-1.14746	3.85132		350	-1.49384	3.25623
351	-1.13525	3.84216		351	-1.48621	3.24707
352	-1.12915	3.82996		352	-1.47858	3.24097
353	-1.12305	3.81775		353	-1.47247	3.23334
354	-1.11389	3.80859		354	-1.46637	3.22876
355	-1.11084	3.79944		355	-1.46027	3.2196
356	-1.09863	3.78418		356	-1.45264	3.2135
357	-1.08643	3.76892		357	-1.44653	3.2074
358	-1.07727	3.75977		358	-1.43738	3.18451
359	-1.07117	3.7323		359	-1.4389	2.93274
360	-1.02539	2.57263		360	-0.878906	2.01111
361	-0.326538	1.87988		361	-0.415039	1.55487
362	-0.0762939	1.6449		362	-0.195312	1.33972
363	0.012207	1.44653		363	-0.112915	1.24512
364	0.0701904	1.34888		364	-0.0808716	1.21155
365	0.100708	1.30615		365	-0.0640869	1.22375
366	0.109863	1.29089		366	-0.0579834	1.23749
367	0.119019	1.28479		367	-0.0579834	1.25122
368	0.125122	1.28479		368	-0.0579834	1.2619
369	0.119019	1.28784		369	-0.0549316	1.27411
370	0.12207	1.28479		370	-0.0518799	1.28021
371	0.131226	1.28174		371	-0.0549316	1.28632
372	0.128174	1.29089		372	-0.0534058	1.29395
373	0.12207	1.29089		373	-0.0534058	1.29242
374	0.131226	1.297		374	-0.0518799	1.30157
375	0.128174	1.3031		375	-0.0518799	1.30463
376	0.12207	1.30005		376	-0.050354	1.30615
377	0.134277	1.3092		377	-0.050354	1.31073
378	0.131226	1.31226		378	-0.0518799	1.31378
379	0.128174	1.3092		379	-0.0488281	1.31073
380	0.131226	1.30615		380	-0.0488281	1.31378
381	0.125122	1.3031		381	-0.0488281	1.31378
382	0.128174	1.3031		382	-0.0488281	1.31226
383	0.128174	1.3031		383	-0.0488281	1.31836
384	0.128174	1.30615		384	-0.0488281	1.31989
385	0.134277	1.3031		385	-0.0473022	1.31989
386	0.131226	1.31531		386	-0.050354	1.31683
387	0.131226	1.30615		387	-0.0442505	1.31683
388	0.131226	1.3031		388	-0.0457764	1.31683
389	0.131226	1.30005		389	-0.0442505	1.31989
390	0.134277	1.30005		390	-0.0457764	1.31683
391	0.134277	1.30615		391	-0.0457764	1.31531
392	0.128174	1.30005		392	-0.0411987	1.31378
393	0.134277	1.30005		393	-0.0442505	1.31531
394	0.134277	1.297		394	-0.0442505	1.31531
395	0.131226	1.29395		395	-0.0442505	1.31836
396	0.134277	1.3031		396	-0.0427246	1.31531
397	0.131226	1.3031		397	-0.0427246	1.31378
398	0.131226	1.30005		398	-0.0427246	1.31073
399	0.134277	1.297		399	-0.0411987	1.31073
400	0.128174	1.3031		400	-0.0411987	1.3092
401	0.134277	1.3031		401	-0.0411987	1.31073
402	0.134277	1.29395		402	-0.0411987	1.3092
403	0.137329	1.297		403	-0.0396729	1.30768
404	0.137329	1.29395		404	-0.0411987	1.3092
405	0.134277	1.297		405	-0.0427246	1.3031
406	0.134277	1.29395		406	-0.0396729	1.30615
407	0.134277	1.29395		407	-0.0411987	1.30463
408	0.131226	1.297		408	-0.0396729	1.3031
409	0.134277	1.29395		409	-0.0411987	1.29852
410	0.134277	1.29395		410	-0.0396729	1.297
411	0.134277	1.297		411	-0.0396729	1.297
412	0.131226	1.297		412	-0.038147	1.297
413	0.137329	1.29089		413	-0.038147	1.29089
414	0.134277	1.29395		414	-0.038147	1.29242
415	0.131226	1.29395		415	-0.038147	1.28784
416	0.128174	1.29089		416	-0.038147	1.28784
417	0.131226	1.297		417	-0.038147	1.28632
418	0.134277	1.29395		418	-0.038147	1.28326
419	0.137329	1.297		419	-0.038147	1.28632
420	0.134277	1.29089		420	-0.0350952	1.28326
	0.0549316	0.765991			-0.561523	3.50342
	0.0579834	0.772095			0.0793457	1.19019
	0.0579834	0.765991			0.0823975	1.19324
	0.0579834	0.802612			0.0793457	1.19324
	0.0549316	0.765991			0.0793457	1.19324
	0.0579834	0.772095			0.0793457	1.19934
	0.0579834	0.808716			-0.27771	6.11572
	0.0518799	0.775146			-0.259399	6.11267
	0.0579834	0.772095			-0.259399	6.11267
	0.0549316	0.772095			-0.0274658	1.10779
	0.0579834	0.790405			-0.0183105	1.11084
	0.0610352	0.769043			-0.0213623	1.11389
	0.0549316	0.769043			-0.0183105	1.11084
	0.0549316	0.778198			-0.0183105	1.10779
	0.0579834	0.78125			-0.0183105	1.11389
	0.0549316	0.793457			-0.0183105	1.11389
	0.0549316	0.762939			-0.0274658	1.12
	0.0610352	0.778198			-0.0244141	1.11694
	0.0579834	0.769043			-0.0244141	1.12
	0.0579834	0.772095			-0.0183105	1.11389
	0.0579834	0.772095			-0.0274658	1.11084
					-0.0183105	1.11694
					-0.0213623	1.10779
					-0.0183105	1.11389
					-0.0183105	1.11694
					-0.0183105	1.11694
					-0.0213623	1.11389

## Sheet: Figure 7
Figure 7B: Quantification of eGFP-hTRPA1 1089-1119 pulldown with CaM variants
WT	CaM12	CaM34	CaM1234
0.433002	1.09064	-0.0996127	0.000276971
0.744735	0.672785	0.0643392	0.0582069
0.631644	0.986342	-0.0470833	0.00814923
0.451854	1.03156	0.31477	0.0998265
0.476751	1.51142	0.05943	0.000344439
0.609991	0.712428	0.0631261	0.0677974
0.326765	0.953774	-0.00232749	0.000868459
Figure 7D: Quantification of eGFP-hTRPA1 971-1008 pulldown with CaM variants
WT CaM	CaM12	CaM34	CaM1234
0.999521	1.10661	1.22576	0.22121
0.633142	1	1.24251	0.00171198
1.233	0.951657	1.34622	0.00515069
1.72247	1.13548	1.07549	0.170506

## Sheet: Figure 8
Figure 8A: SEC profile of 8xHis-eGFP-hTRPA1 1089-1119 purification
Elution Volume (mL)	Aborbance (mAU)		Figure 8D: Quantification of competition assay with purified 8xHis-eGFP-hTRPA1 1089-1119 (calcium, [peptide])
2.40651	4.15501		1089-1119_2, 0	1089-1119_2, 40	1089-1119_2, 80	TRP CaMBD_2, 0	TRP CaMBD_2, 40	TRP CaMBD_2, 80
2.40556	4.16317		100	51.3524	37.2391	100	93.6989	69.8264
2.4046	4.16296		100	46.131	5.36993	100	55.7589	65.8243
2.40365	4.16242		100	42.0377	8.23801	100	78.3929	43.2845
2.40269	4.16277		100	52.13	20.8297	100	94.8619	50.197
2.40173	4.16383
2.40078	4.16355
2.39982	4.16329
2.39886	4.16356
2.39791	4.16367
2.39695	4.16324
2.396	4.1635
2.39504	4.16447
2.39408	4.16477
2.39313	4.16468
2.39217	4.16518
2.39121	4.1654
2.39026	4.16603
2.3893	4.16629
2.38835	4.16553
2.38739	4.16509
2.38644	4.16529
2.38548	4.16537
2.38452	4.16516
2.38357	4.16535
2.38261	4.16495
2.38165	4.16427
2.3807	4.16367
2.37974	4.16376
2.37879	4.16441
2.37783	4.16471
2.37687	4.1648
2.37592	4.16486
2.37496	4.16531
2.374	4.16583
2.37305	4.16623
2.37209	4.16623
2.37114	4.1661
2.37018	4.16572
2.36923	4.16532
2.36827	4.16527
2.36731	4.1653
2.36636	1.99534
2.3654	0.000278
2.36444	0.00093
2.36349	0.000449
2.36253	0.000687
2.36158	0.001137
2.36062	0.001584
2.35966	0.002073
2.35871	0.00178
2.35775	0.001398
2.35679	0.00118
2.35584	0.001369
2.35488	0.00139
2.35393	0.001493
2.35297	0.001726
2.35201	0.002106
2.35106	0.0019
2.3501	0.002285
2.34915	0.002319
2.34819	0.001559
2.34723	0.00162
2.34628	0.001439
2.34532	0.000976
2.34436	0.000351
2.34341	7.1e-05
2.34245	4.6e-05
2.3415	4e-05
2.34054	0.000111
2.33959	0.000591
2.33863	0.001102
2.33767	0.000818
2.33672	0.00062
2.33576	0.001336
2.3348	0.001547
2.33385	0.002206
2.33289	0.002509
2.33194	0.00214
2.33098	0.001813
2.33002	0.001897
2.32907	0.002275
2.32811	0.002643
2.32715	0.002239
2.3262	0.00305
2.32524	0.003719
2.32429	0.004239
2.32333	0.004841
2.32237	0.004821
2.32142	0.005019
2.32046	0.005542
2.31951	0.00642
2.31855	0.006937
2.31759	0.007314
2.31664	0.007561
2.31568	0.007718
2.31473	0.008081
2.31377	0.008182
2.31281	0.008492
2.31186	0.009062
2.3109	0.009606
2.30994	0.010503
2.30899	0.011644
2.30803	0.012412
2.30708	0.012968
2.30612	0.013987
2.30516	0.015122
2.30421	0.016051
2.30325	0.017641
2.3023	0.01816
2.30134	0.018923
2.30038	0.019714
2.29943	0.020235
2.29847	0.021163
2.29752	0.02256
2.29656	0.024053
2.2956	0.025451
2.29465	0.02693
2.29369	0.029103
2.29273	0.030295
2.29178	0.030523
2.29082	0.031009
2.28987	0.032361
2.28891	0.032927
2.28795	0.03341
2.287	0.034549
2.28604	0.035276
2.28509	0.035623
2.28413	0.036221
2.28317	0.037378
2.28222	0.038417
2.28126	0.039337
2.2803	0.039548
2.27935	0.040042
2.27839	0.041659
2.27744	0.042194
2.27648	0.042113
2.27552	0.042812
2.27457	0.044155
2.27361	0.044235
2.27266	0.044435
2.2717	0.044506
2.27074	0.044089
2.26979	0.043983
2.26883	0.044175
2.26788	0.044699
2.26692	0.04567
2.26596	0.046317
2.26501	0.046278
2.26405	0.046175
2.26309	0.046431
2.26214	0.047067
2.26118	0.047201
2.26023	0.046739
2.25927	0.046479
2.25831	0.047
2.25736	0.04726
2.2564	0.046804
2.25544	0.046548
2.25449	0.045523
2.25353	0.045242
2.25258	0.045145
2.25162	0.045039
2.25067	0.04609
2.24971	0.046389
2.24875	0.046063
2.2478	0.045901
2.24684	0.045284
2.24588	0.044866
2.24493	0.043731
2.24397	0.042823
2.24302	0.042552
2.24206	0.041527
2.2411	0.041602
2.24015	0.041609
2.23919	0.041415
2.23823	0.041843
2.23728	0.041646
2.23632	0.041477
2.23537	0.041203
2.23441	0.040641
2.23346	0.040353
2.2325	0.039179
2.23154	0.038788
2.23059	0.03937
2.22963	0.037442
2.22867	0.037484
2.22772	0.037968
2.22676	0.037904
2.22581	0.036942
2.22485	0.03673
2.22389	0.036911
2.22294	0.037163
2.22198	0.038087
2.22103	0.0381
2.22007	0.037681
2.21911	0.037893
2.21816	0.03789
2.2172	0.038616
2.21624	0.039137
2.21529	0.039284
2.21433	0.038666
2.21338	0.037935
2.21242	0.037823
2.21146	0.037598
2.21051	0.036923
2.20955	0.035925
2.20859	0.034938
2.20764	0.034444
2.20668	0.033884
2.20573	0.033041
2.20477	0.031865
2.20382	0.031271
2.20286	0.031232
2.2019	0.02907
2.20095	0.026948
2.19999	0.02492
2.19903	0.023248
2.19808	0.022292
2.19712	0.019779
2.19617	0.01771
2.19521	0.016191
2.19425	0.014588
2.1933	0.013143
2.19234	0.010207
2.19138	0.006539
2.19043	0.005002
2.18947	0.00322
2.18852	0.00129
2.18756	5.6e-05
2.1866	0.000636
2.18565	0.0015
2.18469	0.00355
2.18374	0.004953
2.18278	0.006884
2.18182	0.009138
2.18087	0.009542
2.17991	0.011222
2.17896	0.013222
2.178	0.015191
2.17704	0.016947
2.17609	0.018705
2.17513	0.020577
2.17417	0.022399
2.17322	0.023544
2.17226	0.024393
2.17131	0.025481
2.17035	0.026589
2.16939	0.02792
2.16844	0.030056
2.16748	0.031779
2.16653	0.034239
2.16557	0.036017
2.16461	0.036976
2.16366	0.037794
2.1627	0.037969
2.16174	0.037829
2.16079	0.037733
2.15983	0.03859
2.15888	0.039191
2.15792	0.038875
2.15697	0.038746
2.15601	0.038854
2.15505	0.039712
2.1541	0.03996
2.15314	0.038496
2.15218	0.037547
2.15123	0.036468
2.15027	0.035777
2.14932	0.035237
2.14836	0.034271
2.1474	0.032904
2.14645	0.032207
2.14549	0.032034
2.14453	0.032168
2.14358	0.032273
2.14262	0.031613
2.14167	0.034467
2.14071	0.03747
2.13975	0.040713
2.1388	0.045233
2.13784	0.051263
2.13689	0.058304
2.13593	0.06661
2.13497	0.076421
2.13402	0.08902
2.13306	0.101884
2.13211	0.117945
2.13115	0.134641
2.13019	0.152649
2.12924	0.17173
2.12828	0.192384
2.12732	0.214311
2.12637	0.237593
2.12541	0.263701
2.12446	0.290838
2.1235	0.320347
2.12254	0.351427
2.12159	0.383484
2.12063	0.417256
2.11968	0.450675
2.11872	0.48502
2.11776	0.520475
2.11681	0.559051
2.11585	0.60059
2.1149	0.645822
2.11394	0.691934
2.11298	0.740263
2.11203	0.792404
2.11107	0.844734
2.11011	0.896288
2.10916	0.95303
2.1082	1.01595
2.10725	1.08405
2.10629	1.1551
2.10533	1.23324
2.10438	1.31681
2.10342	1.40484
2.10247	1.49891
2.10151	1.59801
2.10055	1.69983
2.0996	1.80533
2.09864	1.91529
2.09768	2.02877
2.09673	2.14555
2.09577	2.26665
2.09482	2.39305
2.09386	2.52314
2.0929	2.65617
2.09195	2.79369
2.09099	2.93488
2.09004	3.0799
2.08908	3.22777
2.08812	3.37709
2.08717	3.52871
2.08621	3.68136
2.08526	3.8352
2.0843	3.99138
2.08334	4.14747
2.08239	4.30505
2.08143	4.4646
2.08047	4.62447
2.07952	4.78546
2.07856	4.9493
2.07761	5.11191
2.07665	5.27513
2.07569	5.438
2.07474	5.60022
2.07378	5.764
2.07282	5.92819
2.07187	6.09255
2.07091	6.25798
2.06996	6.42163
2.069	6.58405
2.06805	6.74611
2.06709	6.90608
2.06613	7.06355
2.06518	7.22044
2.06422	7.3754
2.06326	7.52671
2.06231	7.67532
2.06135	7.82175
2.0604	7.96486
2.05944	8.10305
2.05848	8.23646
2.05753	8.36062
2.05657	8.46948
2.05561	8.58055
2.05466	8.692
2.0537	8.79684
2.05275	8.89598
2.05179	8.99154
2.05084	9.08417
2.04988	9.17298
2.04892	9.25756
2.04797	9.33585
2.04701	9.40869
2.04605	9.47701
2.0451	9.54038
2.04414	9.59891
2.04318	9.65333
2.04223	9.70357
2.04127	9.74973
2.04032	9.79327
2.03936	9.83395
2.03841	9.87083
2.03745	9.90457
2.03649	9.93462
2.03554	9.96165
2.03458	9.98659
2.03362	10.0102
2.03267	10.0327
2.03171	10.0509
2.03076	10.0639
2.0298	10.0727
2.02884	10.0803
2.02789	10.086
2.02693	10.089
2.02597	10.0892
2.02502	10.0867
2.02406	10.082
2.02311	10.0742
2.02215	10.0645
2.0212	10.054
2.02024	10.0426
2.01928	10.0296
2.01833	10.0146
2.01737	9.99819
2.01641	9.98121
2.01546	9.96323
2.0145	9.94505
2.01355	9.92602
2.01259	9.906
2.01163	9.88577
2.01068	9.86481
2.00972	9.84303
2.00876	9.82017
2.00781	9.79675
2.00685	9.77401
2.0059	9.7507
2.00494	9.72866
2.00398	9.70805
2.00303	9.68716
2.00207	9.66246
2.00112	9.63696
2.00016	9.61112
1.9992	9.58822
1.99825	9.56402
1.99729	9.54006
1.99633	9.51552
1.99538	9.49216
1.99442	9.46835
1.99347	9.44501
1.99251	9.41956
1.99155	9.39418
1.9906	9.36822
1.98964	9.34173
1.98869	9.31501
1.98773	9.28869
1.98677	9.2623
1.98582	9.23475
1.98486	9.20508
1.98391	9.1743
1.98295	9.14444
1.98199	9.11525
1.98104	9.08575
1.98008	9.05531
1.97913	9.02429
1.97817	8.99334
1.97721	8.96223
1.97626	8.93089
1.9753	8.89939
1.97434	8.86819
1.97339	8.83755
1.97243	8.80554
1.97148	8.77219
1.97052	8.73973
1.96956	8.70851
1.96861	8.67757
1.96765	8.64617
1.9667	8.61484
1.96574	8.58309
1.96478	8.55157
1.96383	8.52016
1.96287	8.48946
1.96192	8.45937
1.96096	8.42885
1.96	8.39921
1.95905	8.36991
1.95809	8.34066
1.95713	8.31155
1.95618	8.28158
1.95522	8.25171
1.95427	8.22236
1.95331	8.1929
1.95235	8.16334
1.9514	8.13456
1.95044	8.10772
1.94948	8.08224
1.94853	8.05464
1.94757	8.02684
1.94662	7.99898
1.94566	7.97059
1.9447	7.94341
1.94375	7.9178
1.94279	7.89084
1.94184	7.86582
1.94088	7.84012
1.93992	7.81494
1.93897	7.79008
1.93801	7.76486
1.93706	7.73929
1.9361	7.71339
1.93514	7.68743
1.93419	7.6618
1.93323	7.63666
1.93227	7.61176
1.93132	7.58707
1.93036	7.56309
1.92941	7.53935
1.92845	7.51609
1.92749	7.49231
1.92654	7.469
1.92558	7.44529
1.92463	7.42037
1.92367	7.39546
1.92271	7.37111
1.92176	7.34642
1.9208	7.32062
1.91985	7.29465
1.91889	7.26922
1.91793	7.24361
1.91698	7.21912
1.91602	7.19436
1.91507	7.16901
1.91411	7.14346
1.91315	7.11818
1.9122	7.09343
1.91124	7.06783
1.91028	7.04252
1.90933	7.01741
1.90837	6.9916
1.90742	6.96609
1.90646	6.94095
1.9055	6.91616
1.90455	6.89169
1.90359	6.86724
1.90264	6.84295
1.90168	6.81832
1.90072	6.79325
1.89977	6.76851
1.89881	6.74404
1.89785	6.72054
1.8969	6.69825
1.89594	6.67548
1.89499	6.65043
1.89403	6.62513
1.89307	6.59827
1.89212	6.57257
1.89116	6.54722
1.8902	6.52163
1.88925	6.49738
1.88829	6.4727
1.88734	6.44892
1.88638	6.42493
1.88542	6.40028
1.88447	6.37545
1.88351	6.35094
1.88256	6.32634
1.8816	6.30212
1.88064	6.27846
1.87969	6.25457
1.87873	6.2305
1.87778	6.20603
1.87682	6.1817
1.87586	6.15829
1.87491	6.1352
1.87395	6.11259
1.87299	6.09017
1.87204	6.06978
1.87108	6.04912
1.87013	6.02836
1.86917	6.00807
1.86821	5.98647
1.86726	5.9664
1.8663	5.94677
1.86535	5.92601
1.86439	5.90523
1.86343	5.88517
1.86248	5.86599
1.86152	5.84705
1.86057	5.82854
1.85961	5.81113
1.85865	5.79376
1.8577	5.77689
1.85674	5.75989
1.85579	5.74334
1.85483	5.72701
1.85387	5.71126
1.85292	5.69582
1.85196	5.68068
1.851	5.66537
1.85005	5.65053
1.84909	5.6367
1.84814	5.62184
1.84718	5.60734
1.84622	5.59295
1.84527	5.57885
1.84431	5.56597
1.84336	5.55398
1.8424	5.54185
1.84144	5.5289
1.84049	5.51596
1.83953	5.50312
1.83858	5.48977
1.83762	5.47654
1.83666	5.46392
1.83571	5.45164
1.83475	5.43973
1.83379	5.42727
1.83284	5.41547
1.83188	5.40306
1.83092	5.39038
1.82997	5.37897
1.82901	5.3661
1.82806	5.35512
1.8271	5.34423
1.82614	5.33229
1.82519	5.32041
1.82423	5.3079
1.82328	5.29435
1.82232	5.28093
1.82136	5.26874
1.82041	5.25631
1.81945	5.24422
1.8185	5.23186
1.81754	5.21976
1.81658	5.20836
1.81563	5.19657
1.81467	5.18547
1.81371	5.17321
1.81276	5.16086
1.8118	5.14785
1.81085	5.13385
1.80989	5.12111
1.80893	5.10788
1.80798	5.09544
1.80702	5.08242
1.80607	5.07077
1.80511	5.0575
1.80415	5.04363
1.8032	5.03027
1.80224	5.01705
1.80129	5.00345
1.80033	4.98937
1.79937	4.97616
1.79842	4.96331
1.79746	4.95111
1.79651	4.93911
1.79555	4.92686
1.79459	4.9139
1.79364	4.90007
1.79268	4.88582
1.79172	4.87302
1.79077	4.86136
1.78981	4.84986
1.78886	4.83774
1.7879	4.82565
1.78694	4.81344
1.78599	4.80038
1.78503	4.78793
1.78408	4.77556
1.78312	4.76311
1.78216	4.75057
1.78121	4.738
1.78025	4.72605
1.7793	4.7125
1.77834	4.69855
1.77738	4.68535
1.77643	4.67212
1.77547	4.65951
1.77451	4.64705
1.77356	4.63531
1.7726	4.62201
1.77165	4.60895
1.77069	4.59617
1.76973	4.58296
1.76878	4.56968
1.76782	4.55665
1.76686	4.54502
1.76591	4.53161
1.76495	4.5202
1.764	4.50762
1.76304	4.4957
1.76208	4.48309
1.76113	4.47102
1.76017	4.45884
1.75922	4.44672
1.75826	4.43515
1.7573	4.42185
1.75635	4.41076
1.75539	4.39927
1.75443	4.38709
1.75348	4.37625
1.75252	4.36426
1.75157	4.35223
1.75061	4.34161
1.74965	4.33075
1.7487	4.31876
1.74774	4.30763
1.74679	4.2969
1.74583	4.28483
1.74487	4.27408
1.74392	4.26416
1.74296	4.25239
1.74201	4.24116
1.74105	4.23081
1.74009	4.22004
1.73914	4.20876
1.73818	4.19836
1.73723	4.18902
1.73627	4.17857
1.73531	4.16792
1.73436	4.15726
1.7334	4.14692
1.73245	4.13615
1.73149	4.12476
1.73053	4.11385
1.72958	4.10402
1.72862	4.0946
1.72766	4.08468
1.72671	4.0751
1.72575	4.06502
1.7248	4.0546
1.72384	4.04531
1.72288	4.03615
1.72193	4.02588
1.72097	4.01688
1.72002	4.00708
1.71906	3.9968
1.7181	3.98616
1.71715	3.97555
1.71619	3.96574
1.71523	3.95571
1.71428	3.94668
1.71332	3.93703
1.71237	3.92639
1.71141	3.91569
1.71045	3.90399
1.7095	3.89337
1.70854	3.88411
1.70758	3.87439
1.70663	3.86502
1.70567	3.85573
1.70472	3.84656
1.70376	3.8383
1.7028	3.83022
1.70185	3.82087
1.70089	3.8119
1.69994	3.80239
1.69898	3.79249
1.69802	3.78307
1.69707	3.7754
1.69611	3.76643
1.69516	3.75724
1.6942	3.74818
1.69324	3.73819
1.69229	3.72937
1.69133	3.72179
1.69037	3.71168
1.68942	3.7029
1.68846	3.69442
1.68751	3.68548
1.68655	3.67609
1.68559	3.66702
1.68464	3.65843
1.68368	3.65143
1.68273	3.64509
1.68177	3.63795
1.68081	3.62956
1.67986	3.62138
1.6789	3.6135
1.67795	3.60546
1.67699	3.59743
1.67603	3.58912
1.67508	3.58032
1.67412	3.57244
1.67317	3.56522
1.67221	3.55748
1.67125	3.55026
1.6703	3.54328
1.66934	3.53593
1.66838	3.5283
1.66743	3.52059
1.66647	3.51299
1.66552	3.50448
1.66456	3.49777
1.6636	3.49096
1.66265	3.48477
1.66169	3.47842
1.66074	3.47131
1.65978	3.46313
1.65882	3.45436
1.65787	3.44671
1.65691	3.43921
1.65595	3.43062
1.655	3.42284
1.65404	3.41432
1.65309	3.40599
1.65213	3.39828
1.65117	3.39152
1.65022	3.38453
1.64926	3.37702
1.6483	3.36874
1.64735	3.36113
1.64639	3.35405
1.64544	3.34753
1.64448	3.3411
1.64352	3.33286
1.64257	3.32482
1.64161	3.31864
1.64066	3.31189
1.6397	3.30563
1.63874	3.29899
1.63779	3.29182
1.63683	3.28437
1.63588	3.27686
1.63492	3.26797
1.63396	3.2592
1.63301	3.25176
1.63205	3.24437
1.63109	3.23685
1.63014	3.23029
1.62918	3.22273
1.62823	3.21551
1.62727	3.20842
1.62631	3.20191
1.62536	3.19492
1.6244	3.18643
1.62345	3.17798
1.62249	3.1699
1.62153	3.16204
1.62058	3.15436
1.61962	3.14651
1.61867	3.13867
1.61771	3.13158
1.61675	3.12482
1.6158	3.11767
1.61484	3.11044
1.61389	3.1027
1.61293	3.09454
1.61197	3.08669
1.61102	3.08008
1.61006	3.07317
1.6091	3.06628
1.60815	3.05864
1.60719	3.05227
1.60624	3.04434
1.60528	3.03722
1.60432	3.02967
1.60337	3.02151
1.60241	3.01394
1.60146	3.00615
1.6005	2.99812
1.59954	2.99059
1.59859	2.98299
1.59763	2.97554
1.59668	2.96863
1.59572	2.96145
1.59476	2.95396
1.59381	2.9464
1.59285	2.93863
1.59189	2.93083
1.59094	2.92309
1.58998	2.91574
1.58903	2.90839
1.58807	2.90226
1.58711	2.89522
1.58616	2.88903
1.5852	2.88241
1.58424	2.87638
1.58329	2.87003
1.58233	2.86281
1.58138	2.85632
1.58042	2.84979
1.57946	2.84302
1.57851	2.83731
1.57755	2.83092
1.5766	2.82456
1.57564	2.81863
1.57468	2.8117
1.57373	2.80473
1.57277	2.79806
1.57181	2.79246
1.57086	2.78688
1.5699	2.78045
1.56895	2.7737
1.56799	2.76671
1.56703	2.75957
1.56608	2.75295
1.56512	2.74694
1.56417	2.74179
1.56321	2.73584
1.56225	2.72892
1.5613	2.72224
1.56034	2.71624
1.55939	2.71047
1.55843	2.70384
1.55747	2.69737
1.55652	2.69153
1.55556	2.68648
1.55461	2.68108
1.55365	2.67506
1.55269	2.66947
1.55174	2.66394
1.55078	2.65862
1.54982	2.65333
1.54887	2.64703
1.54791	2.64069
1.54696	2.63482
1.546	2.62964
1.54504	2.62485
1.54409	2.62002
1.54313	2.61387
1.54218	2.60754
1.54122	2.60208
1.54026	2.59705
1.53931	2.59174
1.53835	2.58664
1.5374	2.5817
1.53644	2.57633
1.53548	2.57048
1.53453	2.56506
1.53357	2.55955
1.53261	2.55396
1.53166	2.54884
1.5307	2.54287
1.52975	2.53643
1.52879	2.5305
1.52783	2.52526
1.52688	2.52036
1.52592	2.5157
1.52496	2.51136
1.52401	2.50632
1.52305	2.5016
1.5221	2.49601
1.52114	2.49139
1.52018	2.48717
1.51923	2.48339
1.51827	2.47948
1.51732	2.47466
1.51636	2.46956
1.5154	2.46405
1.51445	2.45886
1.51349	2.45419
1.51254	2.44919
1.51158	2.44372
1.51062	2.43902
1.50967	2.4347
1.50871	2.42966
1.50775	2.42411
1.5068	2.41848
1.50584	2.41324
1.50489	2.40854
1.50393	2.40392
1.50297	2.39934
1.50202	2.39443
1.50106	2.3894
1.50011	2.38442
1.49915	2.37904
1.49819	2.37422
1.49724	2.36893
1.49628	2.36288
1.49533	2.3572
1.49437	2.35285
1.49341	2.34887
1.49246	2.34482
1.4915	2.33978
1.49055	2.33446
1.48959	2.32997
1.48863	2.32521
1.48768	2.32011
1.48672	2.31514
1.48576	2.31058
1.48481	2.30653
1.48385	2.30182
1.4829	2.29703
1.48194	2.29262
1.48098	2.28842
1.48003	2.28481
1.47907	2.28038
1.47812	2.2758
1.47716	2.27125
1.4762	2.26644
1.47525	2.26247
1.47429	2.25786
1.47333	2.25387
1.47238	2.24958
1.47142	2.24471
1.47047	2.24006
1.46951	2.23504
1.46855	2.23069
1.4676	2.2269
1.46664	2.22263
1.46568	2.21841
1.46473	2.21404
1.46377	2.20957
1.46282	2.20522
1.46186	2.19985
1.4609	2.19453
1.45995	2.19055
1.45899	2.18655
1.45804	2.1828
1.45708	2.17807
1.45612	2.17269
1.45517	2.16741
1.45421	2.16218
1.45326	2.15758
1.4523	2.15368
1.45134	2.15043
1.45039	2.14628
1.44943	2.14213
1.44847	2.13842
1.44752	2.13451
1.44656	2.13084
1.44561	2.12655
1.44465	2.12121
1.44369	2.1161
1.44274	2.11189
1.44178	2.10782
1.44083	2.10336
1.43987	2.09925
1.43891	2.09501
1.43796	2.09153
1.437	2.08795
1.43605	2.0839
1.43509	2.08003
1.43413	2.07538
1.43318	2.07115
1.43222	2.06706
1.43127	2.06267
1.43031	2.05865
1.42935	2.05469
1.4284	2.05135
1.42744	2.04753
1.42648	2.04288
1.42553	2.03848
1.42457	2.03404
1.42362	2.02968
1.42266	2.02563
1.4217	2.02203
1.42075	2.01848
1.41979	2.01454
1.41884	2.01019
1.41788	2.00591
1.41692	2.00286
1.41597	2.00024
1.41501	1.9964
1.41406	1.99257
1.4131	1.98889
1.41214	1.98627
1.41119	1.98185
1.41023	1.97861
1.40927	1.9735
1.40832	1.96972
1.40736	1.96567
1.40641	1.96244
1.40545	1.9592
1.40449	1.95495
1.40354	1.95014
1.40258	1.94601
1.40162	1.94251
1.40067	1.93872
1.39971	1.93534
1.39876	1.93194
1.3978	1.92795
1.39684	1.92466
1.39589	1.92182
1.39493	1.9188
1.39398	1.91495
1.39302	1.91076
1.39206	1.90674
1.39111	1.90211
1.39015	1.89802
1.38919	1.89393
1.38824	1.88969
1.38728	1.8856
1.38633	1.88156
1.38537	1.87787
1.38441	1.87378
1.38346	1.86971
1.3825	1.86568
1.38155	1.86107
1.38059	1.85667
1.37963	1.85222
1.37868	1.84825
1.37772	1.84511
1.37677	1.84174
1.37581	1.83841
1.37485	1.83538
1.3739	1.83235
1.37294	1.82834
1.37199	1.82427
1.37103	1.8209
1.37007	1.81782
1.36912	1.81472
1.36816	1.81055
1.3672	1.80651
1.36625	1.80299
1.36529	1.7995
1.36434	1.79656
1.36338	1.79367
1.36242	1.79157
1.36147	1.78856
1.36051	1.78566
1.35956	1.78258
1.3586	1.77966
1.35764	1.77609
1.35669	1.77304
1.35573	1.76963
1.35478	1.76632
1.35382	1.76262
1.35286	1.75924
1.35191	1.75586
1.35095	1.75239
1.34999	1.74951
1.34904	1.74558
1.34808	1.74212
1.34713	1.73854
1.34617	1.73484
1.34521	1.73187
1.34426	1.72905
1.3433	1.72618
1.34234	1.72362
1.34139	1.72018
1.34043	1.71712
1.33948	1.71438
1.33852	1.71097
1.33756	1.70852
1.33661	1.70547
1.33565	1.70319
1.3347	1.70022
1.33374	1.69695
1.33278	1.69507
1.33183	1.69276
1.33087	1.69037
1.32991	1.6886
1.32896	1.68562
1.328	1.68271
1.32705	1.67934
1.32609	1.67609
1.32513	1.67267
1.32418	1.66994
1.32322	1.66687
1.32227	1.66337
1.32131	1.66053
1.32035	1.65725
1.3194	1.65415
1.31844	1.65146
1.31749	1.6492
1.31653	1.64635
1.31557	1.64248
1.31462	1.63826
1.31366	1.63428
1.31271	1.63133
1.31175	1.62902
1.31079	1.62669
1.30984	1.6244
1.30888	1.62197
1.30793	1.61917
1.30697	1.61695
1.30601	1.61451
1.30506	1.61164
1.3041	1.60851
1.30314	1.60517
1.30219	1.60192
1.30123	1.59946
1.30028	1.59665
1.29932	1.5934
1.29836	1.59048
1.29741	1.58663
1.29645	1.58343
1.2955	1.58037
1.29454	1.57782
1.29358	1.57528
1.29263	1.5735
1.29167	1.57092
1.29071	1.56766
1.28976	1.56477
1.2888	1.5616
1.28785	1.55927
1.28689	1.5568
1.28593	1.55368
1.28498	1.55083
1.28402	1.54781
1.28306	1.54438
1.28211	1.54081
1.28115	1.53656
1.2802	1.53279
1.27924	1.52952
1.27828	1.52595
1.27733	1.52182
1.27637	1.51845
1.27542	1.51545
1.27446	1.51232
1.2735	1.50938
1.27255	1.50615
1.27159	1.50326
1.27064	1.50072
1.26968	1.49718
1.26872	1.49417
1.26777	1.49183
1.26681	1.4905
1.26585	1.48855
1.2649	1.48616
1.26394	1.48336
1.26299	1.48001
1.26203	1.47646
1.26107	1.47252
1.26012	1.4697
1.25916	1.46693
1.25821	1.46397
1.25725	1.46148
1.25629	1.45911
1.25534	1.45647
1.25438	1.45405
1.25343	1.45147
1.25247	1.44816
1.25151	1.44579
1.25056	1.44259
1.2496	1.44024
1.24865	1.43821
1.24769	1.43544
1.24673	1.43195
1.24578	1.42876
1.24482	1.42676
1.24386	1.42365
1.24291	1.42023
1.24195	1.41759
1.241	1.41506
1.24004	1.41226
1.23908	1.40951
1.23813	1.40614
1.23717	1.40378
1.23622	1.40182
1.23526	1.39843
1.2343	1.39657
1.23335	1.39471
1.23239	1.39267
1.23143	1.39005
1.23048	1.38793
1.22952	1.38481
1.22857	1.38273
1.22761	1.37998
1.22665	1.37767
1.2257	1.37464
1.22474	1.37273
1.22378	1.37133
1.22283	1.36925
1.22187	1.3667
1.22092	1.36475
1.21996	1.36236
1.219	1.35995
1.21805	1.35664
1.21709	1.35427
1.21614	1.3516
1.21518	1.34941
1.21422	1.34706
1.21327	1.34535
1.21231	1.34364
1.21136	1.34101
1.2104	1.33873
1.20944	1.33654
1.20849	1.33411
1.20753	1.33172
1.20657	1.32907
1.20562	1.32644
1.20466	1.32403
1.20371	1.32171
1.20275	1.31953
1.20179	1.31724
1.20084	1.31449
1.19988	1.31192
1.19893	1.30969
1.19797	1.30732
1.19701	1.30438
1.19606	1.30115
1.1951	1.29843
1.19415	1.29617
1.19319	1.294
1.19223	1.29135
1.19128	1.28845
1.19032	1.28665
1.18937	1.28436
1.18841	1.28135
1.18745	1.27816
1.1865	1.27663
1.18554	1.27385
1.18458	1.27035
1.18363	1.26746
1.18267	1.26532
1.18172	1.26282
1.18076	1.26222
1.1798	1.26128
1.17885	1.25965
1.17789	1.2575
1.17694	1.25652
1.17598	1.25354
1.17502	1.24988
1.17407	1.2466
1.17311	1.24436
1.17216	1.24209
1.1712	1.23949
1.17024	1.23631
1.16929	1.23345
1.16833	1.231
1.16737	1.22851
1.16642	1.22554
1.16546	1.22382
1.16451	1.2218
1.16355	1.21925
1.16259	1.21679
1.16164	1.21329
1.16068	1.21083
1.15972	1.20842
1.15877	1.20679
1.15781	1.20509
1.15686	1.2025
1.1559	1.20033
1.15494	1.19826
1.15399	1.19596
1.15303	1.19334
1.15208	1.19084
1.15112	1.18874
1.15016	1.18694
1.14921	1.18516
1.14825	1.18316
1.14729	1.18127
1.14634	1.17986
1.14538	1.17822
1.14443	1.17592
1.14347	1.17411
1.14251	1.17216
1.14156	1.16929
1.1406	1.16759
1.13965	1.16595
1.13869	1.16391
1.13773	1.16224
1.13678	1.15985
1.13582	1.15791
1.13487	1.15541
1.13391	1.15302
1.13295	1.15108
1.132	1.14716
1.13104	1.14371
1.13009	1.14069
1.12913	1.13767
1.12817	1.13475
1.12722	1.13233
1.12626	1.13088
1.1253	1.12899
1.12435	1.12668
1.12339	1.12453
1.12244	1.12163
1.12148	1.12014
1.12052	1.11875
1.11957	1.11601
1.11861	1.11429
1.11766	1.11228
1.1167	1.10883
1.11574	1.10613
1.11479	1.10425
1.11383	1.10201
1.11288	1.10124
1.11192	1.09918
1.11096	1.09716
1.11001	1.09433
1.10905	1.09225
1.10809	1.0906
1.10714	1.08776
1.10618	1.08567
1.10523	1.08309
1.10427	1.08178
1.10331	1.08114
1.10236	1.07914
1.1014	1.07608
1.10044	1.07442
1.09949	1.07225
1.09853	1.06973
1.09758	1.06703
1.09662	1.06472
1.09566	1.06238
1.09471	1.05984
1.09375	1.05744
1.0928	1.05493
1.09184	1.05216
1.09088	1.04992
1.08993	1.0481
1.08897	1.04569
1.08802	1.04381
1.08706	1.04189
1.0861	1.04046
1.08515	1.03911
1.08419	1.03677
1.08323	1.0356
1.08228	1.03379
1.08132	1.03193
1.08037	1.03109
1.07941	1.02851
1.07845	1.02754
1.0775	1.02513
1.07654	1.02334
1.07559	1.02137
1.07463	1.019
1.07367	1.01769
1.07272	1.01477
1.07176	1.01266
1.07081	1.01127
1.06985	1.00913
1.06889	1.00665
1.06794	1.00539
1.06698	1.00404
1.06603	1.0024
1.06507	0.999893
1.06411	0.998179
1.06316	0.995886
1.0622	0.993304
1.06124	0.991691
1.06029	0.989609
1.05933	0.987973
1.05838	0.985948
1.05742	0.983245
1.05646	0.982183
1.05551	0.980829
1.05455	0.97816
1.0536	0.975883
1.05264	0.975926
1.05168	0.974169
1.05073	0.972365
1.04977	0.970266
1.04881	0.968655
1.04786	0.967228
1.0469	0.9662
1.04595	0.964453
1.04499	0.96366
1.04403	0.962373
1.04308	0.961254
1.04212	0.95971
1.04116	0.958085
1.04021	0.956552
1.03925	0.954818
1.0383	0.953053
1.03734	0.95116
1.03638	0.949264
1.03543	0.947726
1.03447	0.946379
1.03352	0.944588
1.03256	0.943105
1.0316	0.941415
1.03065	0.940261
1.02969	0.93841
1.02874	0.93661
1.02778	0.934752
1.02682	0.933088
1.02587	0.931878
1.02491	0.930294
1.02395	0.92932
1.023	0.927087
1.02204	0.92502
1.02109	0.922676
1.02013	0.921196
1.01917	0.919952
1.01822	0.918465
1.01726	0.916158
1.01631	0.914885
1.01535	0.913864
1.01439	0.912112
1.01344	0.911024
1.01248	0.909597
1.01153	0.907849
1.01057	0.905339
1.00961	0.903818
1.00866	0.90325
1.0077	0.901392
1.00675	0.899061
1.00579	0.896659
1.00483	0.89533
1.00388	0.89288
1.00292	0.890836
1.00196	0.889528
1.00101	0.889281
1.00005	0.887526
0.999096	0.885984
0.99814	0.884162
0.997184	0.882079
0.996227	0.880359
0.995271	0.879604
0.994315	0.877925
0.993359	0.876252
0.992403	0.874364
0.991447	0.872534
0.990491	0.870937
0.989534	0.869252
0.988578	0.866921
0.987622	0.864756
0.986666	0.863033
0.98571	0.861456
0.984754	0.859813
0.983798	0.857694
0.982842	0.855444
0.981886	0.853756
0.980929	0.852342
0.979973	0.85094
0.979017	0.849424
0.978061	0.847036
0.977105	0.844802
0.976149	0.843326
0.975193	0.841528
0.974236	0.840196
0.97328	0.839502
0.972324	0.838219
0.971368	0.836575
0.970412	0.834639
0.969456	0.832476
0.9685	0.831536
0.967544	0.830094
0.966588	0.827619
0.965631	0.825878
0.964675	0.823854
0.963719	0.821176
0.962763	0.819937
0.961807	0.818977
0.960851	0.818311
0.959895	0.815897
0.958938	0.813815
0.957982	0.812008
0.957026	0.81084
0.95607	0.809297
0.955114	0.80799
0.954158	0.80657
0.953202	0.804481
0.952246	0.801699
0.951289	0.80016
0.950333	0.798371
0.949377	0.797258
0.948421	0.795837
0.947465	0.794047
0.946509	0.792081
0.945553	0.790023
0.944597	0.788404
0.94364	0.785915
0.942684	0.784403
0.941728	0.783283
0.940772	0.782913
0.939816	0.781682
0.93886	0.780416
0.937904	0.778533
0.936948	0.776891
0.935991	0.775283
0.935035	0.774348
0.934079	0.772748
0.933123	0.770603
0.932167	0.768829
0.931211	0.767564
0.930255	0.76695
0.929299	0.766503
0.928342	0.765282
0.927386	0.763718
0.92643	0.762685
0.925474	0.761463
0.924518	0.75992
0.923562	0.759246
0.922606	0.758622
0.92165	0.757644
0.920693	0.756879
0.919737	0.755227
0.918781	0.75353
0.917825	0.752419
0.916869	0.751627
0.915913	0.750839
0.914957	0.750271
0.914001	0.748372
0.913044	0.74684
0.912088	0.745631
0.911132	0.744663
0.910176	0.743597
0.90922	0.742559
0.908264	0.741435
0.907308	0.739761
0.906352	0.73741
0.905395	0.735828
0.904439	0.734818
0.903483	0.732934
0.902527	0.731304
0.901571	0.729951
0.900615	0.727912
0.899659	0.726074
0.898703	0.724101
0.897746	0.722977
0.89679	0.722569
0.895834	0.722172
0.894878	0.721825
0.893922	0.720965
0.892966	0.719033
0.89201	0.716836
0.891054	0.71545
0.890097	0.713798
0.889141	0.712592
0.888185	0.711074
0.887229	0.71017
0.886273	0.70941
0.885317	0.709275
0.884361	0.708878
0.883404	0.707611
0.882448	0.705901
0.881492	0.703761
0.880536	0.702039
0.87958	0.701314
0.878624	0.700689
0.877668	0.69884
0.876712	0.696916
0.875756	0.695063
0.874799	0.692386
0.873843	0.689718
0.872887	0.687755
0.871931	0.685718
0.870975	0.683708
0.870019	0.682197
0.869063	0.680152
0.868106	0.67781
0.86715	0.676414
0.866194	0.674766
0.865238	0.673614
0.864282	0.672443
0.863326	0.670085
0.86237	0.66812
0.861414	0.666691
0.860458	0.665185
0.859501	0.664257
0.858545	0.663089
0.857589	0.662655
0.856633	0.661537
0.855677	0.660588
0.854721	0.660383
0.853765	0.659429
0.852808	0.65845
0.851852	0.658254
0.850896	0.658264
0.84994	0.656728
0.848984	0.654971
0.848028	0.652625
0.847072	0.651099
0.846116	0.649783
0.845159	0.648134
0.844203	0.64737
0.843247	0.646792
0.842291	0.646282
0.841335	0.646176
0.840379	0.645477
0.839423	0.644475
0.838467	0.642992
0.83751	0.640524
0.836554	0.638736
0.835598	0.637658
0.834642	0.637186
0.833686	0.636039
0.83273	0.635204
0.831774	0.63432
0.830818	0.63276
0.829861	0.630629
0.828905	0.630074
0.827949	0.628205
0.826993	0.626867
0.826037	0.626734
0.825081	0.627326
0.824125	0.627013
0.823169	0.626836
0.822212	0.627033
0.821256	0.62668
0.8203	0.626433
0.819344	0.625302
0.818388	0.623589
0.817432	0.622485
0.816476	0.621301
0.81552	0.620066
0.814563	0.619398
0.813607	0.618788
0.812651	0.617709
0.811695	0.616574
0.810739	0.615634
0.809783	0.614642
0.808827	0.612711
0.807871	0.611642
0.806914	0.610769
0.805958	0.610326
0.805002	0.609404
0.804046	0.607246
0.80309	0.6053
0.802134	0.603525
0.801178	0.603447
0.800222	0.602825
0.799265	0.601982
0.798309	0.600592
0.797353	0.599671
0.796397	0.598698
0.795441	0.596498
0.794485	0.594576
0.793529	0.593468
0.792572	0.591727
0.791616	0.589876
0.79066	0.588469
0.789704	0.587442
0.788748	0.587322
0.787792	0.586704
0.786836	0.584894
0.78588	0.583178
0.784924	0.581974
0.783967	0.581014
0.783011	0.579345
0.782055	0.577712
0.781099	0.576991
0.780143	0.575411
0.779187	0.574522
0.778231	0.57336
0.777274	0.572156
0.776318	0.569736
0.775362	0.567367
0.774406	0.565906
0.77345	0.564134
0.772494	0.562186
0.771538	0.560464
0.770582	0.560271
0.769626	0.560101
0.768669	0.559208
0.767713	0.557652
0.766757	0.557186
0.765801	0.556575
0.764845	0.555665
0.763889	0.554651
0.762933	0.553178
0.761976	0.551645
0.76102	0.550365
0.760064	0.549119
0.759108	0.547475
0.758152	0.545744
0.757196	0.543944
0.75624	0.542745
0.755284	0.542136
0.754328	0.540596
0.753371	0.539468
0.752415	0.537654
0.751459	0.536062
0.750503	0.534249
0.749547	0.532571
0.748591	0.530731
0.747635	0.528875
0.746678	0.527905
0.745722	0.527093
0.744766	0.525743
0.74381	0.525243
0.742854	0.524636
0.741898	0.52414
0.740942	0.523161
0.739986	0.521816
0.739029	0.520303
0.738073	0.518844
0.737117	0.517749
0.736161	0.51706
0.735205	0.515255
0.734249	0.51462
0.733293	0.513879
0.732337	0.512656
0.73138	0.51151
0.730424	0.511341
0.729468	0.510799
0.728512	0.510087
0.727556	0.509056
0.7266	0.508889
0.725644	0.50815
0.724688	0.507379
0.723731	0.506761
0.722775	0.506937
0.721819	0.505715
0.720863	0.504395
0.719907	0.50245
0.718951	0.501886
0.717995	0.499935
0.717039	0.497983
0.716082	0.496188
0.715126	0.494914
0.71417	0.49381
0.713214	0.492638
0.712258	0.491884
0.711302	0.491061
0.710346	0.489916
0.70939	0.488711
0.708433	0.48729
0.707477	0.485762
0.706521	0.484666
0.705565	0.483919
0.704609	0.483021
0.703653	0.481817
0.702697	0.480557
0.701741	0.479458
0.700784	0.478373
0.699828	0.477099
0.698872	0.476176
0.697916	0.475669
0.69696	0.474997
0.696004	0.47334
0.695048	0.471536
0.694092	0.470471
0.693135	0.468972
0.692179	0.467473
0.691223	0.465726
0.690267	0.464311
0.689311	0.46371
0.688355	0.462234
0.687399	0.460837
0.686442	0.460215
0.685486	0.458705
0.68453	0.456856
0.683574	0.455683
0.682618	0.454299
0.681662	0.452164
0.680706	0.45027
0.67975	0.448706
0.678794	0.447638
0.677837	0.445982
0.676881	0.444259
0.675925	0.442738
0.674969	0.441626
0.674013	0.43997
0.673057	0.437891
0.672101	0.436806
0.671144	0.437305
0.670188	0.436425
0.669232	0.435072
0.668276	0.434805
0.66732	0.434062
0.666364	0.432928
0.665408	0.431878
0.664452	0.430653
0.663496	0.429042
0.662539	0.427573
0.661583	0.426969
0.660627	0.425508
0.659671	0.423744
0.658715	0.42273
0.657759	0.421422
0.656803	0.420108
0.655846	0.418664
0.65489	0.417605
0.653934	0.416971
0.652978	0.416134
0.652022	0.415423
0.651066	0.415243
0.65011	0.414721
0.649154	0.413297
0.648198	0.412097
0.647241	0.411667
0.646285	0.410853
0.645329	0.409449
0.644373	0.408672
0.643417	0.407796
0.642461	0.406925
0.641505	0.405758
0.640548	0.404451
0.639592	0.403593
0.638636	0.403097
0.63768	0.40217
0.636724	0.400944
0.635768	0.400627
0.634812	0.400133
0.633856	0.399419
0.6329	0.398648
0.631943	0.397478
0.630987	0.396553
0.630031	0.395518
0.629075	0.394609
0.628119	0.394075
0.627163	0.393497
0.626207	0.392607
0.62525	0.391443
0.624294	0.390465
0.623338	0.388958
0.622382	0.386784
0.621426	0.385146
0.62047	0.38374
0.619514	0.382208
0.618558	0.381361
0.617601	0.380288
0.616645	0.378964
0.615689	0.378379
0.614733	0.378266
0.613777	0.377791
0.612821	0.375533
0.611865	0.375651
0.610909	0.375756
0.609952	0.374424
0.608996	0.373999
0.60804	0.373428
0.607084	0.37263
0.606128	0.371618
0.605172	0.370511
0.604216	0.369581
0.60326	0.368158
0.602303	0.366589
0.601347	0.365154
0.600391	0.364468
0.599435	0.363794
0.598479	0.362968
0.597523	0.361955
0.596567	0.360453
0.59561	0.359021
0.594654	0.357792
0.593698	0.357124
0.592742	0.356754
0.591786	0.356225
0.59083	0.355097
0.589874	0.353346
0.588918	0.351843
0.587962	0.350973
0.587005	0.349452
0.586049	0.347921
0.585093	0.347466
0.584137	0.347473
0.583181	0.347195
0.582225	0.346562
0.581269	0.346172
0.580312	0.345728
0.579356	0.344966
0.5784	0.343622
0.577444	0.341676
0.576488	0.340345
0.575532	0.339262
0.574576	0.338279
0.57362	0.337636
0.572664	0.337129
0.571707	0.336906
0.570751	0.336163
0.569795	0.335484
0.568839	0.335468
0.567883	0.335071
0.566927	0.333672
0.565971	0.332502
0.565014	0.331968
0.564058	0.331522
0.563102	0.330051
0.562146	0.328852
0.56119	0.328251
0.560234	0.32742
0.559278	0.326256
0.558322	0.325584
0.557366	0.324231
0.556409	0.323377
0.555453	0.321992
0.554497	0.321503
0.553541	0.320867
0.552585	0.320314
0.551629	0.318504
0.550673	0.316597
0.549716	0.314488
0.54876	0.313903
0.547804	0.313504
0.546848	0.312757
0.545892	0.311618
0.544936	0.310311
0.54398	0.308899
0.543024	0.307601
0.542068	0.306493
0.541111	0.305497
0.540155	0.304532
0.539199	0.303659
0.538243	0.302809
0.537287	0.302172
0.536331	0.300849
0.535375	0.299153
0.534418	0.298093
0.533462	0.297287
0.532506	0.296224
0.53155	0.295068
0.530594	0.29441
0.529638	0.293859
0.528682	0.293505
0.527726	0.293671
0.52677	0.2935
0.525813	0.292777
0.524857	0.292105
0.523901	0.291116
0.522945	0.290039
0.521989	0.289144
0.521033	0.287717
0.520077	0.286011
0.51912	0.284426
0.518164	0.282886
0.517208	0.281545
0.516252	0.280428
0.515296	0.279251
0.51434	0.278236
0.513384	0.277571
0.512428	0.276612
0.511471	0.275374
0.510515	0.274075
0.509559	0.273352
0.508603	0.273091
0.507647	0.272124
0.506691	0.272054
0.505735	0.270869
0.504779	0.269585
0.503822	0.269603
0.502866	0.269127
0.50191	0.269083
0.500954	0.268849
0.499998	0.267491
0.499042	0.266365
0.498086	0.265744
0.49713	0.265452
[truncated: 30,398 more rows]

## Sheet: Constructs and Primers
Figure	Construct	Backbone	Cloning Strategy	Fwd Primer (5' to 3')	Rev Primer (5' to 3')
Figure 2A-B, E-G	8xHis-MBP-hTRPA1 1089-1119 (DCTCaMBE)	pFastBac1 with a CMV promoter	Cloning reported in Sanders et al Nat Commns 2025 (PMCID: PMC12485084)
Figure 2A-B	8xHis-MBP-hTRPA1 991-1008 (CaMBD)	pFastBac1 with a CMV promoter	Site-directed mutagensis from 8xHis-MBP-WT hTRPA1 as a template to add a second BamHI site between residues 990/991. Digested vector with BamHI (hTRPA1 2-990 drops out). Gel purify linearized vector. Transform.	CATACCAGCTTAGAGAAGAAGCTGGGATCCCCACTTTGGTTTCTACGCAAAG	CTTTGCGTAGAAACCAAAGTGGGGATCCCAGCTTCTTCTCTAAGCTGGTATG
Figure 2A-G	8xHis-MBP-hTRPA1 971-1008 (TRP CaMBD)	pFastBac1 with a CMV promoter	Site-directed mutagensis from 8xHis-MBP-WT hTRPA1 as a template to add a second BamHI site between residues 970/971. Digested vector with BamHI (hTRPA1 2-970 drops out). Gel purify linearized vector. Transform.	GACATTGCTGATGTCCAGAAACATGGATCCGCATCATTGAAGAGGATAGCTATGC	GCATAGCTATCCTCTTCAATGATGCGGATCCATGTTTCTGGACATCAGCAATGTC
	8xHis-MBP-hTRPA1 991-1008 (CaMBD) and 8xHis-MBP-hTRPA1 971-1008 (TRP CaMBD)	pFastBac1 with a CMV promoter	Site-directed mutagenesis from 8xHis-MBP-991-1119 and 971-1119 as templates to add a stop codon and second NotI site between residues 1008/1009. Digested vector with NotI (hTRPA1 1009-1119 drops out). Gel purify linearized vector. Transform.	AAATCCACCATCGTGTATCCCAACTAGGCGGCCGCAAACCCAGATCTGGTGGGATG	CATCCCACCAGATCTGGGTTTGCGGCCGCCTAGTTGGGATACACGATGGTGGATTT
Figure 2E-G	3xFLAG-WT hTRPA1	p3xFLAG-eYFP (https://www.addgene.org/34582/)	Cloning reported in Bali et al Nat Commns 2023 (PMCID: PMC10199097)
Figure 2E-G	8xHis-MBP	pFastBac1 with a CMV promoter	Cloning reported in Sanders et al Nat Commns 2025 (PMCID: PMC12485084)
Figure 4A-B	8xHis-MBP-hTRPA1 1089-1119	pFastBac1 with a CMV promoter	Cloning reported in Sanders et al (PMCID: PMC11661184)
Figure 4A-B	8xHis-MBP-W1103A hTRPA1 1089-1119	pFastBac1 with a CMV promoter	Site-drected mutagenesis from 8xHis-MBP-hTRPA1 1089-1119	GAGCAGATGGAACAAAGGAATAGCAGAGCGAATACTGTGTTGAGAGCAGTCAAGGC	GCCTTGACTGCTCTCAACACAGTATTCGCTCTGCTATTCCTTTGTTCCATCTGCTC
Figure 4C-D	8xHis-MBP-hTRPA1 971-1008	pFastBac1 with a CMV promoter	Same as Figure 2 above
Figure 4C-D	8xHis-MBP-K989S/R996S/K997S/K1001S (4S) hTRPA1 971-1008	pFastBac1 with a CMV promoter	Site-directed mutagenesis from 8xHis-MBP-hTRPA1 971-1008	GTTGGCGACATTGCTGAGGTCCAGAAACATGCATCATTGAAGAGGATAGCTATGCAGGTGGAACTTCATACCAGCTTAGAGAAGAGTCTGCCACTTTGGTTTCTAAGCAGTGTGGATCAGAGTTCCACCATCGTGTATCCCAAC	GTTGGGATACACGATGGTGGAACTCTGATCCACACTGCTTAGAAACCAAAGTGGCAGACTCTTCTCTAAGCTGGTATGAAGTTCCACCTGCATAGCTATCCTCTTCAATGATGCATGTTTCTGGACCTCAGCAATGTCGCCAAC
Figure 4E-F	3xFLAG-WT hTRPA1	p3xFLAG-eYFP (https://www.addgene.org/34582/)	Cloning reported in Bali et al Nat Commns 2023 (PMCID: PMC10199097)
Figure 4E-F	3xFLAG-W1103A hTRPA1	p3xFLAG-eYFP (https://www.addgene.org/34582/)	Cloning reported in Sanders et al Nat Commns 2025 (PMCID: PMC12485084)
Figure 4E-F	3xFLAG-K989S/R996S/K997S/K1001S (4S) hTRPA1	p3xFLAG-eYFP (https://www.addgene.org/34582/)	Site-directed mutagenesis from 3xFLAG-WT hTRPA1 as template	GTTGGCGACATTGCTGAGGTCCAGAAACATGCATCATTGAAGAGGATAGCTATGCAGGTGGAACTTCATACCAGCTTAGAGAAGAGTCTGCCACTTTGGTTTCTAAGCAGTGTGGATCAGAGTTCCACCATCGTGTATCCCAAC	GTTGGGATACACGATGGTGGAACTCTGATCCACACTGCTTAGAAACCAAAGTGGCAGACTCTTCTCTAAGCTGGTATGAAGTTCCACCTGCATAGCTATCCTCTTCAATGATGCATGTTTCTGGACCTCAGCAATGTCGCCAAC
Figure 4E-F	3xFLAG-K989S/R996S/K997S/K1001S/W1103A (4S and W1103A) hTRPA1	p3xFLAG-eYFP (https://www.addgene.org/34582/)	Site-directed mutagenesis from 3xFLAG-4S hTRPA1 as template	GAGCAGATGGAACAAAGGAATAGCAGAGCGAATACTGTGTTGAGAGCAGTCAAGGC	GCCTTGACTGCTCTCAACACAGTATTCGCTCTGCTATTCCTTTGTTCCATCTGCTC
Figure 5 and 6	3xFLAG-WT hTRPA1	pMO	Cloning reported in Bali et al Nat Commns 2023 (PMCID: PMC10199097)
Figure 5	3xFLAG-K989S/R996S/K997S/K1001S (4S) hTRPA1	pMO	InFusion cloning of 3xFLAG-4S hTRPA1 into pMO at XhoI site	GTGGCGGCCGCTCGAGATGGACTACAAAGACCATGACGGT	TTGCTCTAGACTCGAGCTAAGGCTCAAGATGGTGTG
Figure 6	3xFLAG-W1103A hTRPA1	pMO	Cloning reported in Sanders et al Nat Commns 2025 (PMCID: PMC12485084)
Figure 6	3xFLAG-K989S/R996S/K997S/K1001S/W1103A (4S and W1103A) hTRPA1	pMO	InFusion cloning of 3xFLAG-4S and W1103A hTRPA1 into pMO at XhoI site	GTGGCGGCCGCTCGAGATGGACTACAAAGACCATGACGGT	TTGCTCTAGACTCGAGCTAAGGCTCAAGATGGTGTG
Figure 7A-B	8xHis-eGFP-hTRPA1 1089-1119	pEG BacMam N term His8 eGFP (https://www.addgene.org/160680/)	Site-directed mutagenesis from 8xHis-eGFP-WT hTRPA1 as a template to add a second NotI site between residues 1088/1089. Digested vector with NotI (hTRPA1 2-1088 drops out). Gel purify linearized vector. Transform.	GGATGATGATAGCCATTGTTCTTTTCAAGCGGCCGCGACAGGTTTAAGAAAGAGCAGATGG	CCATCTGCTCTTTCTTAAACCTGTCGCGGCCGCTTGAAAAGAACAATGGCTATCATCATCC
Figure 7A-B	3xFLAG-WT hCaM	p3xFLAG-eYFP (https://www.addgene.org/34582/)	Cloning reported in Sanders et al Nat Commns 2025 (PMCID: PMC12485084)
Figure 7A-B	3xFLAG-CaM12	p3xFLAG-eYFP (https://www.addgene.org/34582/)	Cloning reported in Sanders et al Nat Commns 2025 (PMCID: PMC12485084)
Figure 7A-B	3xFLAG-CaM34	p3xFLAG-eYFP (https://www.addgene.org/34582/)	Cloning reported in Sanders et al Nat Commns 2025 (PMCID: PMC12485084)
Figure 7A-B	3xFLAG-CaM1234	p3xFLAG-eYFP (https://www.addgene.org/34582/)	Cloning reported in Sanders et al Nat Commns 2025 (PMCID: PMC12485084)
Figure 7C-D	eGFP-hTRPA1 971-1008	pETDuet-1	InFusion cloning of eGFP-hTRPA1 971-1008 into pETDuet-1 MCS 1 at BamHI	ACCACAGCCAGGATCCATGGTGAGCAAGGGCGAGG	GCTCGAATTCGGATCCTCAGTTGGGATACACGATGGTGG
Figure 7C-D	FLAG-6xHis-WT hCaM	pRSF Duet-1 (https://www.addgene.org/182396/)	InFusion cloning of FLAG-6xHis-CaM variant intp pRSF Duet-1 at NdeI/XhoI	AAGGAGATATACATATGGGTGACTACAAAGACGATGACG	CTTTACCAGACTCGAGTCACTTTGCAGTCATCATCTG
Figure 7C-D	FLAG-6xHis-CaM12	pRSF Duet-1 (https://www.addgene.org/182396/)	InFusion cloning of FLAG-6xHis-CaM variant intp pRSF Duet-1 at NdeI/XhoI	AAGGAGATATACATATGGGTGACTACAAAGACGATGACG	CTTTACCAGACTCGAGTCACTTTGCAGTCATCATCTG
Figure 7C-D	FLAG-6xHis-CaM34	pRSF Duet-1 (https://www.addgene.org/182396/)	Site-directed mutagenesis with a MegaPrimer from 3xFLAG-CaM34	ATGGCTGACCAGCTGACTGAG	TCACTTTGCAGTCATCATCTGTACAAACTC
Figure 7C-D	FLAG-6xHis-CaM1234	pRSF Duet-1 (https://www.addgene.org/182396/)	InFusion cloning of FLAG-6xHis-CaM variant intp pRSF Duet-1 at NdeI/XhoI	AAGGAGATATACATATGGGTGACTACAAAGACGATGACG	CTTTACCAGACTCGAGTCACTTTGCAGTCATCATCTG
Figure 8	8xHis-eGFP-hTRPA1 1089-1119	pMSP2N2 (https://www.addgene.org/29520/)	InFusion cloning of 8xHis-eGFP-hTRPA1 1089-1119 peptide from pEG BacMam N-term His8 eGFP into pMSP2N2 at NcoI/NotI	AGGAGATATACCATGGATGcaccatcatcatcaccac	TGCTCGAGTGCGGCCGCCTAAGGCTCAAGATGGTGTGTTT
Figure 8C-D	8xHis-MBP-hTRPA1 1089-1119	same as for Figure 2
Figure 8C-D	8xHis-MBP-hTRPA1 971-1008	same as for Figure 2
